# Supplementary material for: Empty Pericarp21 encodes a novel PPR-DYW protein that is required for mitochondrial RNA editing at multiple sites, complexes I and V biogenesis, and seed development in maize
Source: PLoS Genet. 2019 Aug 2;15(8):e1008305. doi: 10.1371/journal.pgen.1008305 (PMC6693784; doi:10.1371/journal.pgen.1008305)
Supplement: S2 Dataset — (XLSX) [file pgen.1008305.s002.xlsx]

## Sheet: Defective editing sites
Dataset S2. The abolished and decreased editing sites in emp21 in comparsion with WT. The decreased editing sites were defined as: emp21%-wt% ≤-10%. WT-1%: T/(T+C)% in WT-1, WT-2%: T/(T+C)% in WT-2, emp21-1%: T/(T+C)% in emp21-1, emp21-2% : T/(T+C)% in emp21-2.
Gene	Postion from ATG	WT-1%	WT-2%	emp21-1%	emp21-2%	emp21-1%-wt-1%	emp21-1%-wt-2%	emp21-2%-wt-1%	emp21-2%-wt-2%
atp1	1292	97.4584	93.3656	0	0	-97.4584	-93.3656	-97.4584	-93.3656	Abolished editing sites in emp21
atp8	437	92.6923	94.2956	0	0	-92.6923	-94.2956	-92.6923	-94.2956
nad7	77	99.6757	99.47	0	0	-99.6757	-99.47	-99.6757	-99.47
nad3	275	11.7952	18.3649	0	0	-11.7952	-18.3649	-11.7952	-18.3649
rps4	870	16.7556	24.6343	0	0	-16.7556	-24.6343	-16.7556	-24.6343
rpl16	458	89.926	90.6059	80.0238	79.2783	-9.90223	-10.5821	-10.6477	-11.3275	Decreased editing sites in emp21and emp5-1
cox3	245	70.9236	70.1673	24.5611	24.4164	-46.3625	-45.6062	-46.5071	-45.7509
cox3	257	69.002	70.4532	24.434	26.9981	-44.5681	-46.0192	-42.0039	-43.4551
nad9	190	81.1375	81.9729	56.4022	58.027	-24.7353	-25.5707	-23.1105	-23.9459
nad9	356	79.7203	84.7521	51.8017	70.132	-27.9186	-32.9505	-9.58827	-14.6201
rps12	71	75.9087	65.8709	33.9753	45.7025	-41.9334	-31.8956	-30.2062	-20.1684
atp8	436	79.3731	85.0099	61.4636	61.7947	-17.9095	-23.5463	-17.5783	-23.2151	Decreased editing sites in emp21
atp8	123	79.4669	91.7706	63.8221	69.2835	-15.6448	-27.9485	-10.1834	-22.4871
ccmB	149	83.0438	77.9403	56.472	57.9261	-26.5718	-21.4683	-25.1177	-20.0142
ccmB	611	68.1159	64.996	49.0946	41.7671	-19.0214	-15.9014	-26.3489	-23.2289
ccmB	193	79.8721	77.0746	65.998	59.8679	-13.8741	-11.0767	-20.0042	-17.2067
ccmB	194	73.8157	71.0516	58.5366	57.8308	-15.2791	-12.515	-15.9849	-13.2208
ccmB	379	68.0088	69.8544	44.8525	56.1717	-23.1563	-25.0019	-11.8372	-13.6827
ccmB	137	84.9164	81.5365	70.6086	71.2142	-14.3078	-10.9279	-13.7022	-10.3223
ccmB	304	75.5529	66.6087	55.1465	56.3665	-20.4064	-11.4622	-19.1864	-10.2422
ccmFC	966	99.0706	98.8363	56.0546	54.728	-43.016	-42.7818	-44.3425	-44.1083
ccmFC	1145	98.8446	98.0585	68.0225	68.5738	-30.8221	-30.0359	-30.2709	-29.4847
ccmFC	1244	97.6464	97.0627	71.4363	69.2103	-26.2101	-25.6264	-28.4361	-27.8524
ccmFC	906	63.1706	63.749	41.1131	41.7314	-22.0575	-22.6359	-21.4392	-22.0176
ccmFC	160	73.3719	72.1417	51.4301	50.4854	-21.9418	-20.7116	-22.8865	-21.6563
ccmFC	1219	96.5567	96.8647	78.1768	76.1874	-18.3799	-18.688	-20.3694	-20.6774
ccmFC	543	85.2578	85.9038	67.8557	67.3373	-17.4022	-18.0481	-17.9205	-18.5664
ccmFN	595	69.3027	72.6717	47.9215	47.3118	-21.3812	-24.7501	-21.9909	-25.3598
ccmFN	1342	92.2278	92.1481	68.7649	70.779	-23.4629	-23.3832	-21.4488	-21.369
ccmFN	318	45.734	55.8697	25.4414	25.0084	-20.2926	-30.4283	-20.7257	-30.8614
ccmFN	1493	84.6084	82.4923	65.2273	65.4666	-19.3811	-17.2649	-19.1418	-17.0256
ccmFN	752	94.7925	94.8976	80.2691	80.6024	-14.5235	-14.6286	-14.1902	-14.2952
ccmFN	1505	89.0218	88.722	77.6198	77.3006	-11.402	-11.1022	-11.7212	-11.4213
ccmFN	1489	94.1365	95.0946	84.4759	83.9589	-9.66062	-10.6187	-10.1777	-11.1358
cob	564	85.0962	90.2213	69.1709	74.8392	-15.9253	-21.0503	-10.2571	-15.3821
cox3	422	74.3869	73.7725	37.9754	37.8168	-36.4115	-35.7971	-36.5701	-35.9557
cox3	413	78.5041	77.5234	44.2379	44.9273	-34.2662	-33.2855	-33.5767	-32.596
cox3	311	61.9025	64.2732	30.8032	35.4274	-31.0994	-33.47	-26.4752	-28.8458
cox3	566	75.0397	73.4783	45.6685	46.7724	-29.3712	-27.8098	-28.2673	-26.7059
cox3	527	80.3636	78.5458	47.7199	52.2646	-32.6437	-30.8258	-28.099	-26.2811
cox3	764	77.0032	77.7112	48.0683	51.9128	-28.935	-29.6429	-25.0904	-25.7984
cox3	69	39.3077	48.5978	15.4043	22.5956	-23.9034	-33.1935	-16.7121	-26.0022
cox3	754	77.4379	78.9878	57.195	61.3614	-20.2428	-21.7928	-16.0765	-17.6264
cox3	314	70.0383	72.3905	38.3577	54.4034	-31.6806	-34.0328	-15.6348	-17.9871
cox3	289	73.5281	74.8238	45.9079	61.0475	-27.6202	-28.9158	-12.4806	-13.7763
MatR	1730	71.8179	73.1424	50.0809	60.8065	-21.737	-23.0615	-11.0114	-12.3359
mttb	532	46.2608	49.4729	35.6828	33.9188	-10.578	-13.7901	-12.342	-15.5541
nad2	1409	92.0959	88.4856	57.9882	67.506	-34.1078	-30.4974	-24.59	-20.9796
nad3	317	66.6781	61.2453	29.4222	25.5152	-37.256	-31.8231	-41.1629	-35.7301
nad3	146	55.1525	61.3532	24.0799	28.6165	-31.0727	-37.2734	-26.5361	-32.7368
nad3	62	45.0972	41.9069	17.8091	17.6005	-27.2881	-24.0978	-27.4967	-24.3064
nad3	208	48.2106	54.0132	22.3776	25.7339	-25.833	-31.6356	-22.4767	-28.2793
nad3	190	67.1035	67.1233	32.8485	43.4942	-34.2551	-34.2748	-23.6094	-23.6291
nad3	344	55.102	56.9626	28.2508	33.5407	-26.8512	-28.7118	-21.5613	-23.4219
nad3	209	58.4866	59.6111	32.7796	37.5483	-25.707	-26.8315	-20.9382	-22.0628
nad3	247	42.4332	44.0306	14.4375	21.7283	-27.9957	-29.5931	-20.7049	-22.3023
nad3	61	54.1276	44.4991	26.2783	20.612	-27.8493	-18.2208	-33.5156	-23.8871
nad3	349	50.2751	49.1563	31.3131	29.8611	-18.9619	-17.8432	-20.414	-19.2952
nad3	137	80.5487	76.5215	46.5192	59.9585	-34.0295	-30.0023	-20.5902	-16.563
nad3	215	39.0535	44.4152	19.7248	23.0708	-19.3287	-24.6905	-15.9827	-21.3444
nad3	44	61.2738	44.0513	30.1632	22.1216	-31.1105	-13.888	-39.1522	-21.9297
nad3	80	52.8226	57.6484	29.9766	39.8605	-22.846	-27.6718	-12.9621	-17.7879
nad3	230	29.235	38.3835	14.1289	18.0496	-15.106	-24.2545	-11.1854	-20.3339
nad3	251	25.1593	32.7892	10.9131	15.3712	-14.2462	-21.8761	-9.78811	-17.418
nad4	156	40.0559	39.224	24.1959	25.2349	-15.8601	-15.0282	-14.8211	-13.9892
nad6	25	92.5088	87.8555	37.9689	40.6767	-54.5399	-49.8866	-51.832	-47.1788
nad6	146	86.9357	88.3703	63.5599	62.3404	-23.3759	-24.8104	-24.5953	-26.0299
nad6	446	93.3067	94.324	72.2713	76.9214	-21.0354	-22.0527	-16.3853	-17.4026
nad6	569	95.2084	94.9197	76.7748	81.5971	-18.4336	-18.1449	-13.6113	-13.3225
nad6	159	38.4606	46.9138	15.6018	26.4531	-22.8588	-31.312	-12.0074	-20.4606
nad6	161	90.7163	91.5976	69.927	77.9863	-20.7893	-21.6705	-12.73	-13.6113
rpl16	48	88.4726	87.6068	75.3313	67.7149	-13.1413	-12.2755	-20.7577	-19.892
rps1	107	60.1997	59.2348	28.9776	36.9741	-31.2221	-30.2572	-23.2255	-22.2607
rps3	69	79.255	75.7353	57.0045	58.1283	-22.2505	-18.7308	-21.1267	-17.607
rps4	980	79.0556	75.3358	47.8509	50.4687	-31.2048	-27.485	-28.587	-24.8672
rps4	549	43.8463	49.9136	23.5505	35.1838	-20.2958	-26.3631	-8.66245	-14.7298
rps7	277	54.6468	61.1281	31.7572	30.3945	-22.8896	-29.3708	-24.2524	-30.7336
rps7	332	77.3111	82.9695	60.3863	63.7639	-16.9248	-22.5832	-13.5472	-19.2057
rps7	-68	64.0924	70.8551	52.3162	46.9677	-11.7762	-18.5389	-17.1247	-23.8874
rps12_ct	418	95.1463	83.4502	39.3903	30.027	-55.756	-44.0599	-65.1193	-53.4232
rps13	256	60.9595	70.2237	43.4629	48.7411	-17.4966	-26.7608	-12.2183	-21.4826

## Sheet: Increased editing sites
Dataset S2. The inecreased editing sites in emp21 in comparsion with WT. The increased editing sites were defined as: emp21%-wt% ≥10%. WT-1%: T/(T+C)% in WT-1, WT-2%: T/(T+C)% in WT-2, emp21-1%: T/(T+C)% in emp21-1, emp21-2%: T/(T+C)% in emp21-2.
Gene	Position from ATG	WT-1%	WT-2%	emp21-1%	emp21-2%	emp21-1%-wt-1%	emp21-1%-wt-2%	emp21-2%-wt-1%	emp21-2%-wt-2%
ccmFC	87	25.8449	27.42	40.5567	40.7565	14.7117	13.1367	14.9115	13.3365
ccmFC	325	85.5556	86.881	98.9299	98.171	13.3744	12.0489	12.6155	11.2901
ccmFN	77	39.795	43.3618	57.363	57.0307	17.568	14.0012	17.2358	13.6689
ccmFN	762	26.8307	32.4239	42.5	42.4337	15.6693	10.0761	15.603	10.0097
ccmFN	1214	21.9256	21.5005	37.5094	37.0441	15.5838	16.0088	15.1185	15.5435
cob	1098	57.3255	62.6605	76.0264	79.4282	18.7009	13.3658	22.1027	16.7676
cox2	162	25.3546	29.1894	39.8241	57.5528	14.4695	10.6347	32.1982	28.3634
nad1	537	49.2216	49.4521	79.7129	85.1618	30.4913	30.2608	35.9402	35.7097
nad2	303	23.8768	19.713	33.7677	44.0085	9.8909	14.0548	20.1316	24.2955
nad2	356	76.0729	76.7492	92.6056	86.5078	16.5327	15.8564	10.4349	9.75864
nad4	819	62.7664	63.1545	96.1285	96.5727	33.3621	32.974	33.8063	33.4182
nad5	1494	30.3012	28.737	52.7016	51.2292	22.4004	23.9645	20.928	22.4922
nad7	-7	9.93151	15.5455	29.419	34.0659	19.4875	13.8735	24.1344	18.5204
rps2A	200	68.7809	67.029	87.6664	87.4459	18.8855	20.6374	18.665	20.4169
rps2A	449	54.563	55.6517	93.0807	93.4744	38.5177	37.429	38.9114	37.8227
rps2A	514	51.1342	51.2973	90.7685	91.4112	39.6343	39.4712	40.277	40.1139
rps2A	541	50.1922	50.6633	95.4215	95.7136	45.2293	44.7582	45.5214	45.0502
rps2A	548	58.115	58.7019	94.5887	94.817	36.4737	35.8868	36.7021	36.1152
rps3	314	22.5519	20.3847	43.207	43.942	20.6551	22.8223	21.3901	23.5573
rps3	497	32.4085	31.0452	51.5116	50.4094	19.1031	20.4664	18.0009	19.3642
rps3	707	34.3434	34.5087	84.0062	84.4394	49.6627	49.4975	50.096	49.9307
rps3	1066	19.7826	19.7725	41.8309	40.9544	22.0482	22.0583	21.1718	21.1819

## Sheet: Editing sites in mitochondria
Dataset S2. The editing sites efficiency of all target Cs in maize mitochondrial 35 protein coding genes in WT and emp21, and the different of the editing efficiency in emp21 compared to WT. The abolished editing sites are marked by green shadow, the decrased editing sites are marked by blue shadow, the increased editing sites are marked by pink shadow. WT-1%: T/(T+C)% in WT-1, WT-2%: T/(T+C)% in…
Gene	postion	WT-1%	WT-2%	emp21-1%	emp21-2%	emp21-1%-wt-1%	emp21-1%-wt-2%	emp21-2%-wt-1%	emp21-2%-wt-2%
atp1	1292	97.4584	93.3656	0	0	-97.4584	-93.3656	-97.4584	-93.3656
atp1	1499	93.4644	91.8831	88.4904	91.455	-4.97399	-3.39275	-2.00939	-0.428152
atp1	30	54.3721	29.5997	25.5929	28.322	-28.7792	-4.00679	-26.0501	-1.27766
atp1	1490	98.4692	98.1033	96.8796	97.6308	-1.58953	-1.22362	-0.838377	-0.472467
atp1	1178	97.5348	95.1967	95.7936	97.406	-1.74122	0.59686	-0.128764	2.20932
atp4	71	94.3728	94.5493	86.4614	89.6396	-7.91148	-8.08791	-4.7332	-4.90963
atp4	76	99.0027	97.8009	92.3491	95.8418	-6.65361	-5.45182	-3.16093	-1.95914
atp4	59	97.1371	97.5703	91.5187	96.5478	-5.61841	-6.05166	-0.589327	-1.02258
atp4	407	97.6307	97.8544	92.9386	97.0952	-4.69213	-4.91579	-0.535493	-0.759148
atp4	56	97.1692	97.8717	89.6584	96.7055	-7.51078	-8.21327	-0.463628	-1.16611
atp4	428	98.3909	96.8018	93.378	97.313	-5.01298	-3.42387	-1.07797	0.511132
atp4	89	99.4918	98.719	97.6623	99.1884	-1.82951	-1.05662	-0.303424	0.469464
atp4	118	98.4532	98.1979	97.2359	99.0737	-1.21729	-0.962051	0.620519	0.875761
atp4	40	95.1504	94.4289	86.8787	95.2692	-8.27165	-7.55014	0.118792	0.840296
atp4	360	77.5894	73.2365	64.4066	75.4762	-13.1828	-8.82995	-2.11325	2.23963
atp6	738	87.2141	85.5793	80.0932	77.5567	-7.12088	-5.48606	-9.6574	-8.02258
atp6	1139	95.0634	90.3226	87.0039	81.6822	-8.05953	-3.31869	-13.3812	-8.64034
atp6	1124	97.9317	94.7786	92.6153	92.5881	-5.31641	-2.16334	-5.34354	-2.19047
atp6	635	93.4623	91.4839	88.3958	89.9453	-5.06651	-3.08816	-3.51701	-1.53866
atp6	1132	95.2769	91.8457	91.1119	89.4511	-4.16494	-0.733744	-5.82576	-2.39457
atp6	1148	97.3742	92.3337	91.3631	92.1914	-6.0111	-0.970577	-5.18274	-0.142219
atp6	995	97.9128	93.4357	93.5274	93.5324	-4.38533	0.0917165	-4.38037	0.0966792
atp6	584	94.7799	91.7018	91.7926	92.9443	-2.98728	0.0908138	-1.83565	1.24245
atp6	730	98.3168	96.0016	97.0843	96.7983	-1.23242	1.08272	-1.51848	0.796659
atp6	704	98.2818	95.1937	95.5144	97.1179	-2.76743	0.320758	-1.16393	1.92426
atp6	722	98.4289	94.1233	96.1646	96.0801	-2.26434	2.04133	-2.34884	1.95682
atp6	515	91.0139	88.0329	91.011	89.2481	-0.00288055	2.97814	-1.76585	1.21517
atp6	737	97.8949	93.8238	96.9898	95.6438	-0.905097	3.166	-2.25118	1.81991
atp6	1175	97.554	92.2817	94.8284	95.1763	-2.72564	2.54669	-2.37776	2.89456
atp6	1050	10.487	22.0124	9.87469	17.3105	-0.612317	-12.1377	6.82355	-4.70184
atp6	931	88.1116	83.9769	91.0463	85.6123	2.93474	7.06936	-2.49929	1.63533
atp6	953	63.9476	66.7603	75.3995	72.8746	11.4519	8.63923	8.92699	6.11432
atp6	531	9.76228	11.4317	12.8237	21.82	3.06142	1.39199	12.0577	10.3883
atp6	1186	75.0957	94.5602	95.6439	96.3485	20.5483	1.08375	21.2528	1.78831
atp8	437	92.6923	94.2956	0	0	-92.6923	-94.2956	-92.6923	-94.2956
atp8	436	79.3731	85.0099	61.4636	61.7947	-17.9095	-23.5463	-17.5783	-23.2151
atp8	123	79.4669	91.7706	63.8221	69.2835	-15.6448	-27.9485	-10.1834	-22.4871
atp8	58	88.1347	94.4129	87.6504	82.6975	-0.484303	-6.76247	-5.43724	-11.7154
atp8	200	91.4525	94.2673	91.0871	89.4423	-0.365351	-3.18013	-2.01015	-4.82493
atp9	182	96.712	96.3037	96.2075	98.0084	-0.504545	-0.0962228	1.29641	1.70473
atp9	82	94.2019	94.5338	93.2	96.9019	-1.00189	-1.33376	2.70001	2.36813
atp9	20	93.1313	95.0346	90.2146	96.884	-2.91667	-4.82	3.75268	1.84935
atp9	134	93.8424	95.3115	94.3396	97.614	0.497258	-0.971913	3.77161	2.30244
atp9	92	90.9682	94.6437	91.05	95.6684	0.0818166	-3.59367	4.70018	1.02469
atp9	212	91.4313	93.8506	91.9441	96.291	0.512768	-1.9065	4.85971	2.44044
atp9	191	90.851	92.8868	92.5818	96.6233	1.7308	-0.305036	5.77229	3.73646
atp9	228	12.6121	26.3835	21.4499	40.5301	8.83782	-4.9336	27.918	14.1466
ccmB	149	83.0438	77.9403	56.472	57.9261	-26.5718	-21.4683	-25.1177	-20.0142
ccmB	611	68.1159	64.996	49.0946	41.7671	-19.0214	-15.9014	-26.3489	-23.2289
ccmB	194	73.8157	71.0516	58.5366	57.8308	-15.2791	-12.515	-15.9849	-13.2208
ccmB	379	68.0088	69.8544	44.8525	56.1717	-23.1563	-25.0019	-11.8372	-13.6827
ccmB	137	84.9164	81.5365	70.6086	71.2142	-14.3078	-10.9279	-13.7022	-10.3223
ccmB	304	75.5529	66.6087	55.1465	56.3665	-20.4064	-11.4622	-19.1864	-10.2422
ccmB	286	76.7026	65.4816	52.7211	56.255	-23.9814	-12.7605	-20.4475	-9.22654
ccmB	172	82.7731	80.2037	72.9812	69.1184	-9.79193	-7.22254	-13.6547	-11.0854
ccmB	554	82.4155	80.0124	69.3091	72.9323	-13.1064	-10.7033	-9.48313	-7.08005
ccmB	193	79.8721	77.0746	65.998	59.8679	-13.8741	-11.0767	-20.0042	-17.2067
ccmB	337	50.1697	47.8706	41.9194	36.4994	-8.25026	-5.95117	-13.6703	-11.3712
ccmB	424	86.6681	80.8672	76.0907	68.1215	-10.5774	-4.77654	-18.5465	-12.7457
ccmB	572	77.839	74.3802	68.5413	68.0028	-9.29773	-5.83886	-9.83627	-6.3774
ccmB	338	81.0993	80.1005	71.4359	74.4771	-9.66337	-8.66457	-6.62222	-5.62342
ccmB	367	77.8508	74.1983	65.1752	69.9015	-12.6756	-9.02307	-7.94926	-4.29673
ccmB	128	85.8993	82.8171	76.4286	78.5208	-9.47071	-6.38854	-7.37843	-4.29626
ccmB	28	85.6098	80.9069	72.0678	77.3516	-13.542	-8.83912	-8.25816	-3.55532
ccmB	154	82.7609	80.3658	76.129	76.0918	-6.63187	-4.23676	-6.66907	-4.27396
ccmB	551	81.0216	81.1218	75.6337	76.9093	-5.38783	-5.4881	-4.11225	-4.21253
ccmB	467	82.8255	78.4226	74.3368	73.9634	-8.48867	-4.08581	-8.86213	-4.45926
ccmB	475	83.5452	78.9327	76.54	65.2309	-7.00518	-2.39272	-18.3142	-13.7018
ccmB	476	83.2709	78.5888	76.5354	65.0249	-6.73549	-2.05343	-18.246	-13.564
ccmB	485	83.4213	78.3953	76.2166	74.4172	-7.20464	-2.17873	-9.004	-3.97809
ccmB	43	87.3016	85.6072	83.5144	81.5098	-3.78721	-2.09282	-5.79183	-4.09744
ccmB	406	11.3283	26.1518	0	12.4489	-11.3283	-26.1518	1.12052	-13.703
ccmB	179	83.0754	79.8309	78.1393	77.9842	-4.93614	-1.6916	-5.0912	-1.84666
ccmB	93	24.4161	40.4875	17.0005	24.6814	-7.41565	-23.487	0.265286	-15.8061
ccmB	80	87.7209	82.8776	81.1521	81.3433	-6.5688	-1.72548	-6.37765	-1.53432
ccmB	181	81.1469	78.8543	77.7337	77.1151	-3.41322	-1.12054	-4.03182	-1.73914
ccmB	512	86.4846	82.9414	83.2593	72.7273	-3.22533	0.317812	-13.7573	-10.2142
ccmB	428	87.2704	82.8478	83.8779	76.6572	-3.39246	1.0301	-10.6131	-6.19059
ccmB	596	83.9329	79.4163	80.7298	78.1083	-3.20302	1.31355	-5.82454	-1.30797
ccmB	503	84.4811	80.1489	81.9472	72.4735	-2.53389	1.79831	-12.0076	-7.67535
ccmB	87	85.1949	78.6109	77.4448	80.8017	-7.75012	-1.16615	-4.39323	2.19075
ccmB	569	80.4006	74.7657	76.7764	75.1519	-3.62422	2.0107	-5.24873	0.386195
ccmB	183	42.8709	33.1673	26.94	37.3249	-15.9309	-6.22728	-5.54603	4.15761
ccmB	566	80.6469	77.6533	80.7475	78.3979	0.10058	3.09419	-2.24897	0.744636
ccmB	514	86.223	82.9727	86.0535	74.2489	-0.169497	3.08081	-11.9741	-8.72379
ccmB	392	85.0391	80.2586	84.2974	77.7254	-0.741712	4.03875	-7.31366	-2.5332
ccmB	583	31.7352	37.5897	20.5082	46.8254	-11.227	-17.0815	15.0902	9.23573
ccmC	103	10.2892	10.7258	3.31492	3.71075	-6.97426	-7.41089	-6.57842	-7.01505
ccmC	446	7.68331	8.18235	0.915033	1.69271	-6.76827	-7.26732	-5.9906	-6.48964
ccmC	227	10.0975	10.1998	2.73355	1.89769	-7.36395	-7.46626	-8.19981	-8.30212
ccmFC	966	99.0706	98.8363	56.0546	54.728	-43.016	-42.7818	-44.3425	-44.1083
ccmFC	1145	98.8446	98.0585	68.0225	68.5738	-30.8221	-30.0359	-30.2709	-29.4847
ccmFC	1244	97.6464	97.0627	71.4363	69.2103	-26.2101	-25.6264	-28.4361	-27.8524
ccmFC	906	63.1706	63.749	41.1131	41.7314	-22.0575	-22.6359	-21.4392	-22.0176
ccmFC	160	73.3719	72.1417	51.4301	50.4854	-21.9418	-20.7116	-22.8865	-21.6563
ccmFC	1219	96.5567	96.8647	78.1768	76.1874	-18.3799	-18.688	-20.3694	-20.6774
ccmFC	543	85.2578	85.9038	67.8557	67.3373	-17.4022	-18.0481	-17.9205	-18.5664
ccmFC	1144	95.2607	95.5593	86.2859	85.5976	-8.97477	-9.27343	-9.6631	-9.96175
ccmFC	52	99.1323	99.3272	90.3448	89.2841	-8.78749	-8.98234	-9.84818	-10.043
ccmFC	39	34.3511	20.4	11.6804	10.9589	-22.6707	-8.71956	-23.3922	-9.4411
ccmFC	103	99.8597	99.8196	94.5678	94.1816	-5.2919	-5.25178	-5.67812	-5.638
ccmFC	146	88.5424	90.0646	85.9615	80.8097	-2.58083	-4.10308	-7.73263	-9.25488
ccmFC	1124	99.5572	99.9654	96.304	97.0611	-3.25329	-3.6614	-2.49609	-2.90421
ccmFC	799	99.7253	99.7898	97.1423	97.2822	-2.583	-2.64745	-2.44313	-2.50758
ccmFC	306	91.5295	90.3433	87.8719	88.7496	-3.65761	-2.47143	-2.77994	-1.59376
ccmFC	122	99.5658	98.9601	97.5698	97.5341	-1.996	-1.39038	-2.03165	-1.42604
ccmFC	123	99.1325	98.8477	97.8918	97.4617	-1.24065	-0.955853	-1.67083	-1.38603
ccmFC	866	99.8268	99.8844	99.3321	99.3198	-0.494704	-0.552354	-0.506924	-0.564575
ccmFC	50	99.6725	99.4499	99.1846	98.6031	-0.487865	-0.265228	-1.06941	-0.846769
ccmFC	397	99.6052	99.7342	91.1068	99.0526	-8.49835	-8.62739	-0.552572	-0.681615
ccmFC	38	98.9253	99.2508	99.209	98.3389	0.283626	-0.0418062	-0.586469	-0.911901
ccmFC	119	97.538	97.1415	97.4843	98.0994	-0.0537392	0.342781	0.561336	0.957856
ccmFC	1300	70.3476	67.4539	75.5277	74.0514	5.18006	8.07379	3.70376	6.59749
ccmFC	325	85.5556	86.881	98.9299	98.171	13.3744	12.0489	12.6155	11.2901
ccmFC	87	25.8449	27.42	40.5567	40.7565	14.7117	13.1367	14.9115	13.3365
ccmFN	595	69.3027	72.6717	47.9215	47.3118	-21.3812	-24.7501	-21.9909	-25.3598
ccmFN	1342	92.2278	92.1481	68.7649	70.779	-23.4629	-23.3832	-21.4488	-21.369
ccmFN	318	45.734	55.8697	25.4414	25.0084	-20.2926	-30.4283	-20.7257	-30.8614
ccmFN	1493	84.6084	82.4923	65.2273	65.4666	-19.3811	-17.2649	-19.1418	-17.0256
ccmFN	752	94.7925	94.8976	80.2691	80.6024	-14.5235	-14.6286	-14.1902	-14.2952
ccmFN	1505	89.0218	88.722	77.6198	77.3006	-11.402	-11.1022	-11.7212	-11.4213
ccmFN	1489	94.1365	95.0946	84.4759	83.9589	-9.66062	-10.6187	-10.1777	-11.1358
ccmFN	401	92.6234	92.7358	83.596	82.7621	-9.02738	-9.13982	-9.86125	-9.97369
ccmFN	1492	26.354	44.1971	17.1363	17.2124	-9.21768	-27.0607	-9.14156	-26.9846
ccmFN	1553	92.503	90.5206	83.5223	82.3366	-8.98067	-6.99828	-10.1663	-8.18393
ccmFN	190	96.0089	98.0155	89.2803	89.0298	-6.72859	-8.73518	-6.97903	-8.98562
ccmFN	839	95.4039	96.0334	88.0648	89.2027	-7.33906	-7.96856	-6.20112	-6.83062
ccmFN	1375	95.3602	95.9195	89.455	89.4008	-5.90517	-6.4645	-5.9594	-6.51873
ccmFN	743	96.0334	97.5286	90.042	90.0848	-5.99141	-7.48665	-5.94857	-7.44381
ccmFN	988	89.9216	92.8548	83.8851	84.2577	-6.03649	-8.96969	-5.66393	-8.59713
ccmFN	410	88.9365	89.1246	83.9623	82.6197	-4.97427	-5.1623	-6.31684	-6.50487
ccmFN	1588	92.9853	92.1682	87.5981	85.9514	-5.38724	-4.57009	-7.03393	-6.21678
ccmFN	1357	95.5909	95.0238	90.0651	90.4976	-5.52581	-4.95871	-5.09326	-4.52617
ccmFN	1325	95.6953	95.7351	91.9674	91.587	-3.72792	-3.76772	-4.10827	-4.14807
ccmFN	1408	97.2449	97.4861	93.7786	93.6574	-3.46638	-3.70759	-3.58753	-3.82875
ccmFN	824	93.9513	95.9572	90.6659	90.6803	-3.28538	-5.29134	-3.27096	-5.27692
ccmFN	1469	95.6164	96.9087	92.2319	92.6059	-3.38449	-4.67671	-3.01055	-4.30277
ccmFN	1540	97.9424	98.805	95.6362	94.5471	-2.30621	-3.16884	-3.39525	-4.25787
ccmFN	137	97.0758	97.9107	94.8956	94.1379	-2.18022	-3.0151	-2.93788	-3.77276
ccmFN	1918	96.5142	96.9441	94.0922	94.2929	-2.422	-2.85189	-2.22127	-2.65116
ccmFN	812	96.9446	98.2304	95.0487	94.6318	-1.89589	-3.18167	-2.31279	-3.59857
ccmFN	790	96.5497	98.2607	94.7999	94.3064	-1.74979	-3.46081	-2.24335	-3.95436
ccmFN	417	96.9868	98.5216	96.6433	94.8737	-0.343531	-1.87832	-2.11309	-3.64788
ccmFN	176	95.2579	93.6879	93.3239	93.6065	-1.934	-0.363998	-1.65143	-0.0814257
ccmFN	302	89.0798	92.3982	89.1172	88.4925	0.0374743	-3.28094	-0.587253	-3.90566
ccmFN	76	91.6873	91.7578	91.5321	92.0923	-0.155232	-0.225699	0.404912	0.334445
ccmFN	287	93.1374	95.1325	93.8046	92.7517	0.667207	-1.32788	-0.385711	-2.3808
ccmFN	181	83.3733	84.5396	83.7955	83.8325	0.42224	-0.744025	0.459222	-0.707043
ccmFN	1474	7.93651	10.8862	8.49057	8.13743	0.554058	-2.39567	0.200924	-2.7488
ccmFN	1419	8.33333	9.01509	10.6205	10.2152	2.28719	1.60543	1.88186	1.2001
ccmFN	1709	10.3367	15.033	12.2462	12.7281	1.90942	-2.78683	2.39138	-2.30486
ccmFN	1214	21.9256	21.5005	37.5094	37.0441	15.5838	16.0088	15.1185	15.5435
ccmFN	762	26.8307	32.4239	42.5	42.4337	15.6693	10.0761	15.603	10.0097
ccmFN	514	31.8336	39.2756	47.4727	48.3362	15.6391	8.1971	16.5026	9.06059
ccmFN	77	39.795	43.3618	57.363	57.0307	17.568	14.0012	17.2358	13.6689
cob	564	85.0962	90.2213	69.1709	74.8392	-15.9253	-21.0503	-10.2571	-15.3821
cob	419	96.47	94.9775	91.2554	91.4169	-5.21461	-3.72204	-5.05312	-3.56055
cob	853	95.5329	95.43	90.7597	92.2069	-4.77319	-4.67037	-3.32598	-3.22316
cob	982	95.7569	93.1878	90.2525	90.2153	-5.50437	-2.93529	-5.54158	-2.9725
cob	286	96.8093	93.8474	90.8286	92.5007	-5.98069	-3.01879	-4.30859	-1.34669
cob	580	95.8699	95.1174	92.622	93.703	-3.24785	-2.4954	-2.16686	-1.41441
cob	298	95.9765	94.8425	90.839	93.7111	-5.13751	-4.00347	-2.26543	-1.13139
cob	680	98.3234	95.1913	92.5393	94.3792	-5.78407	-2.65198	-3.94416	-0.812069
cob	725	95.8826	95.3318	92.5589	94.2417	-3.32364	-2.7729	-1.6409	-1.09016
cob	568	96.4771	94.489	90.8237	93.8557	-5.65339	-3.6653	-2.62144	-0.633352
cob	808	97.3644	96.0983	95.7185	96.2544	-1.6459	-0.379803	-1.10996	0.156138
cob	715	98.2012	96.0169	94.9371	96.4063	-3.26412	-1.07989	-1.7949	0.389334
cob	325	97.5387	95.8829	94.0476	96.5803	-3.49109	-1.83529	-0.958431	0.697371
cob	1171	91.2487	90.9996	93.8031	92.3077	2.55434	2.80349	1.05897	1.30813
cob	1124	89.5859	90.1422	92.9724	91.8078	3.38644	2.83015	2.22183	1.66554
cob	908	96.6426	79.5239	91.6778	94.3643	-4.96481	12.1539	-2.27838	14.8404
cob	1098	57.3255	62.6605	76.0264	79.4282	18.7009	13.3658	22.1027	16.7676
cox1	1402	96.4977	96.0959	96.3061	96.3275	-0.191627	0.210218	-0.170228	0.231617
cox1	1405	99.0125	97.9094	98.6696	98.2418	-0.34291	0.760174	-0.770775	0.332309
cox1	1433	98.2759	95.8447	97.214	97.8124	-1.06183	1.36928	-0.463425	1.96769
cox1	1489	92.0056	88.2353	94.2004	95.0694	2.19474	5.96506	3.06383	6.83415
cox1	15	75.041	78.1548	83.5669	83.0363	8.52592	5.41205	7.9953	4.88144
cox2	704	97.401	99.4473	88.4806	92.5926	-8.92039	-10.9667	-4.80836	-6.85469
cox2	31	47.4565	53.7736	42.0376	46.3041	-5.4189	-11.736	-1.15242	-7.46947
cox2	385	98.5164	99.0894	97.2021	97.2134	-1.31438	-1.8873	-1.30307	-1.87599
cox2	587	99.4242	99.3627	98.8833	96.1395	-0.540899	-0.479414	-3.28469	-3.2232
cox2	14	97.1044	98.9549	91.3189	97.1219	-5.78543	-7.63595	0.0175191	-1.833
cox2	167	99.8587	99.5274	99.4477	98.7945	-0.410983	-0.0797358	-1.06419	-0.732938
cox2	77	97.0143	94.3057	94.7348	88.8552	-2.27952	0.429036	-8.15914	-5.45058
cox2	449	99.9192	99.8774	99.8793	99.5364	-0.0399033	0.00193251	-0.382765	-0.340929
cox2	550	99.7973	99.6954	99.7249	99.0163	-0.0724109	0.0294717	-0.781005	-0.679123
cox2	259	99.5173	99.5539	99.671	99.577	0.153712	0.117106	0.0596913	0.0230848
cox2	466	98.9708	98.3726	98.8699	97.5766	-0.100912	0.49737	-1.39426	-0.795981
cox2	563	97.8645	98.1165	98.4542	94.9233	0.589715	0.337729	-2.94122	-3.1932
cox2	467	99.3183	98.1707	99.225	97.5983	-0.0933398	1.05425	-1.71999	-0.572398
cox2	169	98.7013	99.4209	99.4124	99.6602	0.711124	-0.0084852	0.95895	0.239341
cox2	284	95.512	97.6481	99.5426	95.1531	4.03062	1.89447	-0.358917	-2.49507
cox2	144	74.8562	82.6362	77.5303	78.6199	2.67406	-5.10596	3.76368	-4.01634
cox2	482	85.5428	71.9181	78.5846	61.9211	-6.95816	6.66655	-23.6217	-9.99701
cox2	30	10.2382	29.5983	13.0215	13.0619	2.7833	-16.5768	2.82362	-16.5364
cox2	638	36.609	58.0378	44.4408	45.5642	7.83179	-13.597	8.95522	-12.4736
cox2	620	67.1965	82.6699	86.8014	73.455	19.6048	4.13151	6.25849	-9.21483
cox2	162	25.3546	29.1894	39.8241	57.5528	14.4695	10.6347	32.1982	28.3634
cox3	245	70.9236	70.1673	24.5611	24.4164	-46.3625	-45.6062	-46.5071	-45.7509
cox3	257	69.002	70.4532	24.434	26.9981	-44.5681	-46.0192	-42.0039	-43.4551
cox3	422	74.3869	73.7725	37.9754	37.8168	-36.4115	-35.7971	-36.5701	-35.9557
cox3	413	78.5041	77.5234	44.2379	44.9273	-34.2662	-33.2855	-33.5767	-32.596
cox3	311	61.9025	64.2732	30.8032	35.4274	-31.0994	-33.47	-26.4752	-28.8458
cox3	566	75.0397	73.4783	45.6685	46.7724	-29.3712	-27.8098	-28.2673	-26.7059
cox3	527	80.3636	78.5458	47.7199	52.2646	-32.6437	-30.8258	-28.099	-26.2811
cox3	764	77.0032	77.7112	48.0683	51.9128	-28.935	-29.6429	-25.0904	-25.7984
cox3	69	39.3077	48.5978	15.4043	22.5956	-23.9034	-33.1935	-16.7121	-26.0022
cox3	754	77.4379	78.9878	57.195	61.3614	-20.2428	-21.7928	-16.0765	-17.6264
cox3	314	70.0383	72.3905	38.3577	54.4034	-31.6806	-34.0328	-15.6348	-17.9871
cox3	289	73.5281	74.8238	45.9079	61.0475	-27.6202	-28.9158	-12.4806	-13.7763
matR	296	76.1295	85.3667	51.7471	68.1594	-24.3824	-33.6195	-7.97013	-17.2073
matR	1730	71.8179	73.1424	50.0809	60.8065	-21.737	-23.0615	-11.0114	-12.3359
matR	17	54.393	59.0852	41.6019	46.837	-12.7911	-17.4833	-7.55604	-12.2482
matR	295	40.8053	54.4233	27.4375	39.4339	-13.3677	-26.9857	-1.37139	-14.9894
matR	1895	86.8753	94.6022	73.9918	85.05	-12.8834	-20.6104	-1.82529	-9.55223
matR	1885	89.8078	89.384	88.2377	82.8148	-1.57017	-1.14632	-6.99306	-6.56922
matR	1751	84.6833	88.0597	80.9076	85.7277	-3.77571	-7.15212	1.04439	-2.33202
matR	1905	29.8751	39.3124	24.8822	32.826	-4.99293	-14.4302	2.95088	-6.48636
matR	1877	92.2689	95.9589	92.1063	95.5797	-0.162593	-3.85267	3.31088	-0.379199
matR	1124	90.9652	87.2421	88.8962	92.4675	-2.06904	1.65407	1.50222	5.22534
matR	92	54.8025	45.1277	49.7959	49.7676	-5.00658	4.66827	-5.03492	4.63993
matR	86	82.989	81.382	87.718	93.2002	4.72901	6.33607	10.2112	11.8183
matR	1785	24.9671	40.4951	22.7128	39.7969	-2.25429	-17.7823	14.8298	-0.698241
mttb	532	46.2608	49.4729	35.6828	33.9188	-10.578	-13.7901	-12.342	-15.5541
mttb	215	9.8298	10.3072	0	9.062	-9.8298	-10.3072	-0.767799	-1.24519
mttb	205	7.66284	9.11481	0	8.91831	-7.66284	-9.11481	1.25548	-0.1965
mttb	127	24.3532	21.0993	23.7461	21.3906	-0.607171	2.64676	-2.96258	0.291354
mttb	373	12.129	17.4534	22.1947	19.6709	10.0657	4.74132	7.54191	2.21751
nad1	2	97.6681	97.804	88.9319	91.2392	-8.73618	-8.87203	-6.42892	-6.56477
nad1	635	99.9532	100	99.4099	99.604	-0.543359	-0.59011	-0.34921	-0.395961
nad1	953	99.1771	99.8673	97.2961	99.1803	-1.88098	-2.57112	0.00321188	-0.686929
nad1	608	99.8827	100	99.8149	99.7123	-0.0678482	-0.185109	-0.170396	-0.287657
nad1	580	100	99.5777	99.3769	99.5254	-0.623053	-0.200756	-0.474558	-0.0522611
nad1	500	99.7447	100	99.5531	99.8507	-0.19161	-0.446949	0.106085	-0.149254
nad1	898	99.97	99.514	99.7001	98.9694	-0.269861	0.186092	-1.00053	-0.544582
nad1	674	99.978	99.8713	100	99.9531	0.0219925	0.128733	-0.0249118	0.0818289
nad1	734	99.8626	99.8272	100	99.8643	0.13739	0.172824	0.00166756	0.0371015
nad1	743	100	99.7757	100	99.5678	0	0.224316	-0.432236	-0.207921
nad1	490	99.868	99.6613	99.7449	100	-0.123042	0.0836625	0.132013	0.338718
nad1	937	83.5894	70.3216	66.2423	71.8586	-17.3471	-4.07928	-11.7308	1.537
nad1	755	99.4761	100	100	99.8285	0.523889	0	0.352436	-0.171453
nad1	308	99.5559	99.3189	99.6014	99.9231	0.0454837	0.282484	0.367159	0.60416
nad1	536	99.8868	99.2473	99.6379	99.9001	-0.248887	0.390606	0.0133744	0.652868
nad1	215	98.8763	99.2202	99.7943	98.012	0.918057	0.574109	-0.86429	-1.20824
nad1	577	98.0977	99.6924	99.1867	99.3947	1.08895	-0.505741	1.29704	-0.297657
nad1	307	98.6908	97.1749	98.7073	98.2728	0.0165243	1.53237	-0.417933	1.09791
nad1	928	96.0199	97.7157	96.5971	97.7878	0.577161	-1.11867	1.76791	0.0720743
nad1	492	98.0726	99.8636	99.9814	99.4136	1.90887	0.117788	1.34107	-0.450016
nad1	679	19.4306	21.9413	21.9291	20.2131	2.49849	-0.0122053	0.782432	-1.72827
nad1	138	11.5062	14.1128	11.7143	15.2838	0.20808	-2.3985	3.77764	1.17106
nad1	571	96.1841	96.5826	97.7023	99.4874	1.51819	1.11965	3.30335	2.90481
nad1	779	84.3438	93.4668	87.6447	93.4384	3.30089	-5.8221	9.09458	-0.028415
nad1	555	85.2955	90.9802	93.1515	97.5044	7.85601	2.1713	12.2089	6.52419
nad1	835	9.46487	13.8525	14.8211	22.3994	5.35625	0.968609	12.9345	8.54684
nad1	823	74.0854	87.8597	85.5683	88.4113	11.4829	-2.29147	14.3259	0.55152
nad1	537	49.2216	49.4521	79.7129	85.1618	30.4913	30.2608	35.9402	35.7097
nad2	1409	92.0959	88.4856	57.9882	67.506	-34.1078	-30.4974	-24.59	-20.9796
nad2	1408	98.3683	97.5329	94.5205	93.7757	-3.84775	-3.01235	-4.59261	-3.7572
nad2	920	99.9341	99.8708	99.6273	99.6725	-0.306754	-0.243496	-0.26157	-0.198312
nad2	1400	99.544	99.7181	98.8994	99.3711	-0.644649	-0.81874	-0.17295	-0.347042
nad2	523	99.9336	99.8874	99.5557	99.7517	-0.377831	-0.331652	-0.181837	-0.135658
nad2	1416	98.6156	99.551	95.5492	98.6784	-3.06646	-4.00179	0.0627789	-0.872551
nad2	1058	100	99.9459	99.8586	99.9003	-0.141409	-0.0873261	-0.0996678	-0.0455845
nad2	394	99.9765	99.9858	99.9701	99.9717	-0.00645492	-0.0157557	-0.00477935	-0.0140802
nad2	800	99.9731	99.8724	99.8613	99.8687	-0.111863	-0.0111236	-0.104369	-0.00363004
nad2	388	100	100	99.8909	100	-0.109085	-0.109085	0	0
nad2	1028	100	99.8894	99.923	99.8894	-0.0770416	0.0335167	-0.11064	-8.15477e-05
nad2	26	99.1194	99.7979	98.7843	99.2647	-0.335096	-1.01355	0.145278	-0.533172
nad2	1298	100	99.8008	99.5615	99.9408	-0.438513	-0.23931	-0.0591599	0.140043
nad2	1246	99.8767	99.8789	100	99.7818	0.123321	0.121082	-0.0948868	-0.0971266
nad2	361	99.8587	99.8788	99.6888	100	-0.169941	-0.190027	0.141279	0.121194
nad2	1403	98.5789	99.5678	98.3802	98.8294	-0.198743	-1.18761	0.250523	-0.738349
nad2	621	99.7818	99.9715	99.9763	99.9667	0.194492	0.00482023	0.184927	-0.00474427
nad2	809	99.7961	99.7987	99.9828	99.6446	0.186767	0.184105	-0.151461	-0.154123
nad2	928	99.7828	99.8199	100	100	0.217155	0.180134	0.217155	0.180134
nad2	1457	99.8536	99.7078	99.8661	100	0.0124843	0.158298	0.146413	0.292227
nad2	958	99.7252	99.7243	99.8498	100	0.124629	0.12556	0.274779	0.27571
nad2	497	99.9494	99.6661	99.9474	99.962	-0.00200445	0.281295	0.0126324	0.295932
nad2	1276	99.3825	99.5633	100	100	0.617508	0.436681	0.617508	0.436681
nad2	788	99.6348	99.2433	100	99.8531	0.36521	0.756664	0.218269	0.609723
nad2	367	99.3646	99.0813	99.563	99.8649	0.198441	0.481711	0.50033	0.7836
nad2	677	99.1511	99.7476	99.8325	99.8644	0.681422	0.0848794	0.713333	0.11679
nad2	1247	99.2228	99.8502	100	100	0.777238	0.149823	0.777238	0.149823
nad2	308	98.6874	99.816	99.9811	99.6371	1.29373	0.165167	0.949682	-0.178878
nad2	-8	8.27068	9.86038	10.1218	0	1.85109	0.261382	-8.27068	-9.86038
nad2	453	8.95674	30.5472	10.0086	24.2082	1.05185	-20.5386	15.2515	-6.33892
nad2	962	86.1408	95.0221	99.8746	96.6522	13.7338	4.85247	10.5115	1.6301
nad2	356	76.0729	76.7492	92.6056	86.5078	16.5327	15.8564	10.4349	9.75864
nad2	303	23.8768	19.713	33.7677	44.0085	9.8909	14.0548	20.1316	24.2955
nad3	275	11.7952	18.3649	0	0	-11.7952	-18.3649	-11.7952	-18.3649
nad3	317	66.6781	61.2453	29.4222	25.5152	-37.256	-31.8231	-41.1629	-35.7301
nad3	146	55.1525	61.3532	24.0799	28.6165	-31.0727	-37.2734	-26.5361	-32.7368
nad3	62	45.0972	41.9069	17.8091	17.6005	-27.2881	-24.0978	-27.4967	-24.3064
nad3	208	48.2106	54.0132	22.3776	25.7339	-25.833	-31.6356	-22.4767	-28.2793
nad3	190	67.1035	67.1233	32.8485	43.4942	-34.2551	-34.2748	-23.6094	-23.6291
nad3	344	55.102	56.9626	28.2508	33.5407	-26.8512	-28.7118	-21.5613	-23.4219
nad3	209	58.4866	59.6111	32.7796	37.5483	-25.707	-26.8315	-20.9382	-22.0628
nad3	247	42.4332	44.0306	14.4375	21.7283	-27.9957	-29.5931	-20.7049	-22.3023
nad3	61	54.1276	44.4991	26.2783	20.612	-27.8493	-18.2208	-33.5156	-23.8871
nad3	349	50.2751	49.1563	31.3131	29.8611	-18.9619	-17.8432	-20.414	-19.2952
nad3	137	80.5487	76.5215	46.5192	59.9585	-34.0295	-30.0023	-20.5902	-16.563
nad3	215	39.0535	44.4152	19.7248	23.0708	-19.3287	-24.6905	-15.9827	-21.3444
nad3	44	61.2738	44.0513	30.1632	22.1216	-31.1105	-13.888	-39.1522	-21.9297
nad3	80	52.8226	57.6484	29.9766	39.8605	-22.846	-27.6718	-12.9621	-17.7879
nad3	230	29.235	38.3835	14.1289	18.0496	-15.106	-24.2545	-11.1854	-20.3339
nad3	5	33.1139	59.2139	12.1519	24.5439	-20.962	-47.062	-8.56994	-34.67
nad3	251	25.1593	32.7892	10.9131	15.3712	-14.2462	-21.8761	-9.78811	-17.418
nad3	185	77.0853	71.4156	60.4609	73.041	-16.6244	-10.9547	-4.04435	1.62534
nad3	138	10.4478	15.8096	0	12.3909	-10.4478	-15.8096	1.94316	-3.41872
nad3	39	14.859	21.3212	12.3497	16.8136	-2.50928	-8.97143	1.95456	-4.5076
nad4	156	40.0559	39.224	24.1959	25.2349	-15.8601	-15.0282	-14.8211	-13.9892
nad4	84	25.5428	23.1758	13.8129	13.9907	-11.73	-9.36296	-11.5521	-9.18512
nad4	-7	23.2574	24.2673	15.008	14.8664	-8.24935	-9.25927	-8.391	-9.40092
nad4	154	92.7544	93.1976	84.8523	85.5677	-7.90217	-8.34534	-7.18676	-7.62992
nad4	164	91.2688	90.5623	88.2946	88.8779	-2.97424	-2.26775	-2.39089	-1.6844
nad4	433	98.3343	98.2818	96.7857	96.8433	-1.54865	-1.49613	-1.49101	-1.43849
nad4	977	98.3345	98.1303	97.6235	97.5462	-0.710995	-0.506857	-0.78823	-0.584092
nad4	74	99.6223	99.2593	98.8494	98.8095	-0.772952	-0.409887	-0.812801	-0.449735
nad4	44	99.075	99.3764	97.737	98.8791	-1.33805	-1.63942	-0.195922	-0.497289
nad4	437	100	100	99.4486	99.7798	-0.551378	-0.551378	-0.220167	-0.220167
nad4	317	99.9723	99.9858	99.933	99.9647	-0.0393693	-0.0528276	-0.00760606	-0.0210645
nad4	376	100	100	99.9328	100	-0.0671817	-0.0671817	0	0
nad4	1432	97.9129	98.2396	97.4984	98.0095	-0.414531	-0.741234	0.096593	-0.230109
nad4	107	99.8179	99.8814	99.7906	99.8618	-0.0272016	-0.0907739	0.0439133	-0.019659
nad4	197	99.8097	99.902	99.8231	99.8489	0.0134001	-0.0789196	0.039156	-0.0531638
nad4	166	100	99.9356	99.9819	99.9855	-0.0180766	0.0462734	-0.0145222	0.0498278
nad4	449	99.8726	99.6636	99.7971	99.4218	-0.0755462	0.133435	-0.450766	-0.241784
nad4	401	99.7444	100	99.9027	99.7701	0.158338	-0.0973078	0.0257124	-0.229933
nad4	362	99.8867	99.8672	100	99.7354	0.113314	0.132822	-0.15129	-0.131782
nad4	416	99.6901	99.6843	99.6434	99.8322	-0.0466612	-0.0408803	0.142082	0.147863
nad4	158	99.892	99.6329	99.7633	99.8594	-0.128742	0.130408	-0.0325678	0.226582
nad4	77	99.7946	99.5278	99.6616	100	-0.132986	0.133803	0.205423	0.472212
nad4	1373	99.8016	99.1749	99.538	99.7239	-0.263634	0.363036	-0.077713	0.548957
nad4	1417	98.5426	98.5312	99.1363	99.0116	0.593687	0.605172	0.46893	0.480415
nad4	1452	15.9681	13.2258	12.7667	14.5856	-3.20134	-0.45908	-1.38243	1.35983
nad4	1405	98.6874	98.8987	99.8555	99.6337	1.16818	0.956855	0.946349	0.735021
nad4	1433	98.3554	98.4901	100	99.7121	1.64459	1.50992	1.35668	1.22201
nad4	819	62.7664	63.1545	96.1285	96.5727	33.3621	32.974	33.8063	33.4182
nad4L	110	24.8219	11.7383	11.8053	0	-13.0166	0.0670221	-24.8219	-11.7383
nad4L	179	22.2644	11.1634	18.0154	22.8824	-4.24898	6.85203	0.617987	11.719
nad4L	41	14.171	0	12.2624	26.7058	-1.90861	12.2624	12.5348	26.7058
nad5	1665	83.1593	82.9679	76.9882	76.4376	-6.17108	-5.97965	-6.72168	-6.53025
nad5	2005	15.0974	13.8292	10.3004	11.5453	-4.79697	-3.52877	-3.55211	-2.28391
nad5	1567	66.6329	66.5836	64.4148	63.9295	-2.21806	-2.16879	-2.70338	-2.65411
nad5	1550	99.7375	99.8996	99.7878	99.7356	0.0502431	-0.111802	-0.00189234	-0.163938
nad5	1490	99.8426	99.9015	99.92	99.8312	0.0774503	0.0184959	-0.0114191	-0.0703735
nad5	1895	100	99.8976	100	99.9283	0	0.102354	-0.0716589	0.0306952
nad5	1589	99.8182	99.6721	98.9002	99.7943	-0.917978	-0.77186	-0.0238491	0.122269
nad5	1580	99.9798	99.5713	99.7546	99.7472	-0.225242	0.18326	-0.2326	0.175902
nad5	1859	99.8377	99.5155	99.9327	99.8294	0.0949976	0.417192	-0.0083108	0.313884
nad5	1900	99.4959	99.7485	99.8928	100	0.39696	0.144346	0.504141	0.251527
nad5	1901	98.5113	99.3523	99.9464	99.7319	1.4351	0.594067	1.22065	0.379618
nad5	1916	97.2525	97.996	98.7882	98.6469	1.5357	0.792237	1.39435	0.650887
nad5	1183	29.1104	10.1088	13.2174	13.6251	-15.8929	3.10866	-15.4852	3.51633
nad5	1494	30.3012	28.737	52.7016	51.2292	22.4004	23.9645	20.928	22.4922
nad5	1918	99.6364	75.0151	99.6571	100	0.0207792	24.6421	0.363636	24.9849
nad6	25	92.5088	87.8555	37.9689	40.6767	-54.5399	-49.8866	-51.832	-47.1788
nad6	146	86.9357	88.3703	63.5599	62.3404	-23.3759	-24.8104	-24.5953	-26.0299
nad6	446	93.3067	94.324	72.2713	76.9214	-21.0354	-22.0527	-16.3853	-17.4026
nad6	569	95.2084	94.9197	76.7748	81.5971	-18.4336	-18.1449	-13.6113	-13.3225
nad6	161	90.7163	91.5976	69.927	77.9863	-20.7893	-21.6705	-12.73	-13.6113
nad6	191	95.6045	95.262	86.3053	83.9741	-9.29921	-8.95673	-11.6304	-11.2879
nad6	88	96.3727	96.132	85.4264	88.3319	-10.9464	-10.7056	-8.04079	-7.80008
nad6	89	96.0966	95.9507	81.2819	88.1099	-14.8147	-14.6687	-7.98667	-7.84073
nad6	159	38.4606	46.9138	15.6018	26.4531	-22.8588	-31.312	-12.0074	-20.4606
nad6	26	92.4324	92.2772	84.4569	87.9839	-7.97555	-7.82035	-4.4485	-4.2933
nad6	-45	14.9844	15.035	12.3647	12.0575	-2.6197	-2.67031	-2.92683	-2.97744
nad6	169	96.0469	95.6702	93.5635	94.5836	-2.48337	-2.10667	-1.4633	-1.0866
nad6	138	31.9317	37.2589	18.4431	32.2851	-13.4886	-18.8158	0.353457	-4.97377
nad6	196	16.5363	15.0206	14.9432	17.1192	-1.59311	-0.077419	0.582932	2.09862
nad6	-3	25.5053	32.5289	27.1468	47.9928	1.64149	-5.38208	22.4875	15.4639
nad7	77	99.6757	99.47	0	0	-99.6757	-99.47	-99.6757	-99.47
nad7	1088	99.8379	98.7688	91.845	92.6719	-7.99292	-6.92381	-7.16603	-6.09692
nad7	973	99.6212	99.709	98.565	98.4045	-1.05617	-1.14398	-1.2167	-1.3045
nad7	38	99.4077	99.7841	98.7097	97.8648	-0.698067	-1.07443	-1.54298	-1.91934
nad7	679	99.2075	99.816	96.6893	99.0586	-2.5182	-3.12674	-0.148914	-0.757454
nad7	724	99.9796	100	99.7978	99.8121	-0.181811	-0.20219	-0.167547	-0.187926
nad7	926	99.8846	99.9417	99.6482	99.7498	-0.23633	-0.293463	-0.134791	-0.191925
nad7	739	99.8092	99.9101	99.6825	99.4135	-0.126758	-0.227568	-0.395751	-0.496562
nad7	533	96.2657	99.0794	96.0208	95.893	-0.244942	-3.05861	-0.372775	-3.18644
nad7	244	99.8994	100	99.8432	99.5236	-0.0561739	-0.156794	-0.375822	-0.476443
nad7	315	99.956	100	99.9048	99.9317	-0.0511829	-0.0951777	-0.0243463	-0.068341
nad7	353	99.9859	100	99.9553	99.6893	-0.0305731	-0.0447094	-0.296561	-0.310697
nad7	335	100	100	99.969	100	-0.0310029	-0.0310029	0	0
nad7	251	99.9171	100	99.9482	99.8945	0.0310324	-0.0518314	-0.022666	-0.10553
nad7	836	99.9299	99.8098	99.817	99.8735	-0.112924	0.00720325	-0.0564091	0.0637183
nad7	383	99.829	99.9478	99.906	99.7766	0.0770227	-0.0417929	-0.0524061	-0.171222
nad7	137	99.629	99.7437	99.6493	99.733	0.020318	-0.0943443	0.103925	-0.0107373
nad7	344	99.9856	100	99.9695	98.5143	-0.0160672	-0.0304785	-1.47126	-1.48567
nad7	769	99.8687	100	100	99.8809	0.13132	0	0.0122154	-0.119104
nad7	209	99.9061	99.8384	99.5803	99.9759	-0.325834	-0.258197	0.0697685	0.137405
nad7	83	99.7264	99.7794	99.9628	99.6805	0.236465	0.183393	-0.0458494	-0.0989209
nad7	578	99.6711	99.9303	99.8904	99.9005	0.219343	-0.0398812	0.229445	-0.0297796
nad7	45	100	99.6704	100	99.6183	0	0.329625	-0.381679	-0.0520543
nad7	44	99.7361	99.6682	100	99.9146	0.263852	0.331813	0.178419	0.246379
nad7	734	98.2616	98.4475	97.4545	98.5892	-0.807044	-0.993004	0.327602	0.141642
nad7	1124	99.5387	99.9308	99.9617	99.3764	0.423065	0.0309007	-0.162316	-0.55448
nad7	445	99.4452	99.9004	99.7836	99.7485	0.338402	-0.116798	0.303286	-0.151914
nad7	1103	99.4163	99.801	99.8644	98.9623	0.448078	0.0633375	-0.453995	-0.838735
nad7	698	98.9691	99.2856	98.6306	99.8573	-0.338494	-0.654986	0.888241	0.571749
nad7	224	98.7947	100	99.0642	100	0.269449	-0.935804	1.20525	0
nad7	-7	9.93151	15.5455	29.419	34.0659	19.4875	13.8735	24.1344	18.5204
nad7	99	57.5394	68.3548	61.7032	83.142	4.16385	-6.65159	25.6026	14.7871
nad7	255	34.4607	47.8481	48.4102	63.8193	13.9495	0.562143	29.3585	15.9712
nad9	190	81.1375	81.9729	56.4022	58.027	-24.7353	-25.5707	-23.1105	-23.9459
nad9	356	79.7203	84.7521	51.8017	70.132	-27.9186	-32.9505	-9.58827	-14.6201
nad9	113	85.4539	83.0028	67.202	74.4276	-18.2519	-15.8008	-11.0263	-8.57522
nad9	368	91.2794	90.9004	71.2689	83.4335	-20.0105	-19.6315	-7.84584	-7.46684
nad9	398	95.4718	92.1079	81.4608	87.56	-14.011	-10.6471	-7.91183	-4.54792
nad9	92	83.2509	75.793	66.3545	72.767	-16.8964	-9.43845	-10.4839	-3.02594
nad9	298	92.1332	87.8753	77.0715	85.1923	-15.0618	-10.8038	-6.94098	-2.68299
nad9	223	85.4865	80.5478	72.5213	80.2473	-12.9652	-8.02653	-5.23918	-0.300535
nad9	311	94.3098	92.4816	79.6177	91.2406	-14.6921	-12.8639	-3.0692	-1.24102
nad9	328	90.5388	89.7799	79.4587	90.5009	-11.0801	-10.3212	-0.0378465	0.721058
nad9	14	89.8076	86.6554	71.7484	88.5424	-18.0592	-14.907	-1.26522	1.88697
nad9	111	15.1789	14.3937	11.8732	18.9818	-3.30573	-2.52051	3.80294	4.58815
nad9	167	91.184	85.4371	82.1656	93.3983	-9.01837	-3.27147	2.2143	7.9612
rpl16	48	88.4726	87.6068	75.3313	67.7149	-13.1413	-12.2755	-20.7577	-19.892
rpl16	458	89.926	90.6059	80.0238	79.2783	-9.90223	-10.5821	-10.6477	-11.3275
rpl16	355	77.7971	76.8057	61.4283	71.6498	-16.3687	-15.3773	-6.1472	-5.15583
rpl16	93	84.8272	88.5677	81.5842	82.2027	-3.24306	-6.98352	-2.6245	-6.36496
rpl16	225	95.6031	95.4763	90.4782	93.8912	-5.12493	-4.9981	-1.71193	-1.5851
rpl16	530	97.8005	95.6023	94.5386	93.9896	-3.26186	-1.06369	-3.81083	-1.61266
rpl16	184	88.303	87.7933	88.7013	88.8585	0.398281	0.907932	0.555538	1.06519
rpl16	227	92.949	91.4948	89.0082	93.3943	-3.94074	-2.48662	0.445382	1.8995
rpl16	524	87.6686	86.0541	89.2081	88.4965	1.53951	3.154	0.827875	2.44236
rpl16	287	73.9553	83.6475	78.1105	82.0876	4.15522	-5.537	8.13234	-1.55988
rpl16	79	81.0757	72.651	84.4416	75.1438	3.36588	11.7906	-5.93185	2.49284
rpl16	228	38.7814	40.3843	28.2895	50.1671	-10.4919	-12.0948	11.3857	9.78283
rpl16	444	62.406	59.607	67.8236	73.9017	5.41756	8.21659	11.4957	14.2947
rps1	107	60.1997	59.2348	28.9776	36.9741	-31.2221	-30.2572	-23.2255	-22.2607
rps1	377	74.2136	74.3424	72.6547	78.5508	-1.5589	-1.68769	4.33719	4.20841
rps1	505	15.6508	24.0664	21.775	17.4721	6.1242	-2.29136	1.82129	-6.59427
rps2A	200	68.7809	67.029	87.6664	87.4459	18.8855	20.6374	18.665	20.4169
rps2A	548	58.115	58.7019	94.5887	94.817	36.4737	35.8868	36.7021	36.1152
rps2A	449	54.563	55.6517	93.0807	93.4744	38.5177	37.429	38.9114	37.8227
rps2A	514	51.1342	51.2973	90.7685	91.4112	39.6343	39.4712	40.277	40.1139
rps2A	541	50.1922	50.6633	95.4215	95.7136	45.2293	44.7582	45.5214	45.0502
rps2b	557	95.3005	93.3683	95.9181	98.1443	0.617558	2.54977	2.84381	4.77602
rps2b	15	57.1364	57.1889	44.1208	60.7194	-13.0156	-13.0681	3.58298	3.53051
rps2b	526	8.66693	10.8294	9.04055	15.953	0.373619	-1.78888	7.28609	5.12359
rps2b	206	75.7163	85.8877	73.9544	84.7222	-1.76196	-11.9333	9.00589	-1.16549
rps2b	455	93.4897	88.9538	94.0372	98.1734	0.547499	5.08338	4.68367	9.21955
rps2b	550	81.2445	86.7709	92.7597	96.8828	11.5151	5.98876	15.6383	10.1119
rps2b	510	10.7565	24.4997	19.8415	31.8873	9.08501	-4.65815	21.1308	7.38761
rps3	69	79.255	75.7353	57.0045	58.1283	-22.2505	-18.7308	-21.1267	-17.607
rps3	1576	98.1154	98.964	89.4545	91.4571	-8.66082	-9.50944	-6.65826	-7.50689
rps3	878	24.1034	24.8663	16.255	17.8392	-7.84839	-8.61125	-6.26426	-7.02712
rps3	1607	97.0919	97.3732	92.8455	91.8118	-4.2464	-4.52766	-5.28009	-5.56134
rps3	1019	69.9979	69.6679	66.7785	68.0778	-3.21933	-2.88933	-1.92005	-1.59005
rps3	1621	98.9486	99.1576	95.8506	97.733	-3.09798	-3.30702	-1.2156	-1.42464
rps3	92	99.8597	99.4229	99.4462	99.4914	-0.413528	0.0232989	-0.3683	0.0685268
rps3	64	97.5793	97.0051	98.8628	98.6566	1.28352	1.8577	1.07734	1.65151
rps3	503	92.523	91.7328	97.9669	98.4816	5.44387	6.23406	5.95861	6.7488
rps3	497	32.4085	31.0452	51.5116	50.4094	19.1031	20.4664	18.0009	19.3642
rps3	1066	19.7826	19.7725	41.8309	40.9544	22.0482	22.0583	21.1718	21.1819
rps3	314	22.5519	20.3847	43.207	43.942	20.6551	22.8223	21.3901	23.5573
rps3	707	34.3434	34.5087	84.0062	84.4394	49.6627	49.4975	50.096	49.9307
rps4	870	16.7556	24.6343	0	0	-16.7556	-24.6343	-16.7556	-24.6343
rps4	980	79.0556	75.3358	47.8509	50.4687	-31.2048	-27.485	-28.587	-24.8672
rps4	164	59.6093	64.6683	50.1712	46.1769	-9.43814	-14.4971	-13.4324	-18.4914
rps4	549	43.8463	49.9136	23.5505	35.1838	-20.2958	-26.3631	-8.66245	-14.7298
rps4	38	72.3752	71.7647	67.195	64.5349	-5.18017	-4.5697	-7.84029	-7.22982
rps4	1040	84.9938	81.4224	81.436	82.6182	-3.55789	0.0136125	-2.37567	1.19583
rps4	1045	77.9164	76.6543	72.8847	79.2354	-5.03166	-3.76953	1.31898	2.58111
rps4	-9	49.1922	63.6179	40.307	55.5791	-8.88521	-23.3109	6.3869	-8.03879
rps4	944	54.9761	63.4058	56.6978	59.2138	1.72177	-6.70798	4.23771	-4.19204
rps4	915	83.1661	81.6042	76.122	86.6938	-7.0441	-5.48218	3.52774	5.08966
rps4	290	71.5423	75.4289	64.6236	77.9708	-6.91871	-10.8053	6.4285	2.54189
rps4	955	80.4382	74.9319	78.8529	81.6176	-1.58529	3.92101	1.17946	6.68577
rps4	1031	87.114	82.1229	84.6202	92.3024	-2.4938	2.49731	5.18834	10.1795
rps4	335	83.578	78.641	83.8453	91.0601	0.267349	5.20438	7.48213	12.4192
rps4	482	66.0913	58.905	68.5804	72.1148	2.48911	9.67543	6.02348	13.2098
rps4	49	88.0533	82.2645	88.0055	96.1096	-0.0477728	5.74099	8.0563	13.8451
rps4	278	87.5871	81.5511	91.0269	95.8255	3.43983	9.47575	8.23847	14.2744
rps7	277	54.6468	61.1281	31.7572	30.3945	-22.8896	-29.3708	-24.2524	-30.7336
rps7	332	77.3111	82.9695	60.3863	63.7639	-16.9248	-22.5832	-13.5472	-19.2057
rps7	-68	64.0924	70.8551	52.3162	46.9677	-11.7762	-18.5389	-17.1247	-23.8874
rps7	-114	30.8354	30.9769	26.2405	23.3397	-4.59499	-4.73641	-7.49578	-7.63721
rps7	520	11.9928	36.9511	11.7194	20.8725	-0.273403	-25.2317	8.8797	-16.0786
rps12	71	75.9087	65.8709	33.9753	45.7025	-41.9334	-31.8956	-30.2062	-20.1684
rps12	221	69.3772	59.0494	47.9335	55.5356	-21.4437	-11.1159	-13.8416	-3.51384
rps12	284	82.3973	70.7786	60.4493	75.0789	-21.9481	-10.3293	-7.31845	4.3003
rps12	196	90.4567	83.9383	71.687	76.3754	-18.7697	-12.2513	-14.0813	-7.56291
rps12	269	70.0622	65.773	57.256	74.0698	-12.8061	-8.51698	4.00766	8.2968
rps12	289	40.0905	36.2427	39.9938	57.0221	-0.0967228	3.75114	16.9315	20.7794
rps12_ct	418	95.1463	83.4502	39.3903	30.027	-55.756	-44.0599	-65.1193	-53.4232
rps13	256	60.9595	70.2237	43.4629	48.7411	-17.4966	-26.7608	-12.2183	-21.4826
rps13	26	79.2945	80.3719	56.3129	70.0629	-22.9816	-24.059	-9.23166	-10.309
rps13	5	63.8381	75.7138	44.2577	61.8477	-19.5804	-31.4561	-1.99039	-13.8661
rps13	100	63.7268	67.5766	44.8943	60.824	-18.8325	-22.6823	-2.90283	-6.75262
rps13	287	51.2341	65.9621	40.5219	53.6241	-10.7121	-25.4402	2.38999	-12.3381
rps13	56	45.252	61.639	36.6188	54.3648	-8.63321	-25.0202	9.11284	-7.2742
