# Supplementary material for: Empty Pericarp21 encodes a novel PPR-DYW protein that is required for mitochondrial RNA editing at multiple sites, complexes I and V biogenesis, and seed development in maize
Source: PLoS Genet. 2019 Aug 2;15(8):e1008305. doi: 10.1371/journal.pgen.1008305 (PMC6693784; doi:10.1371/journal.pgen.1008305)
Supplement: S3 Dataset — (XLSX) [file pgen.1008305.s003.xlsx]

## Sheet: Editing extent of the 493 sites
Datast S3. The editing extent of the 493 mitochondrial editing sites in maize. C: number of unedited reads, T: number of edited reads.
Gene	Position from ATG	C	T	T+C	T/(T+C)%
nad1	580	0	4240	4240	100	12
nad1	743	0	4916	4916	100
nad2	388	0	8295	8295	100
nad2	1028	0	4940	4940	100
nad2	1058	0	5252	5252	100
nad2	1298	0	4413	4413	100
nad4	166	0	3991	3991	100
nad4	376	0	6990	6990	100
nad4	437	0	6984	6984	100
nad5	1895	0	2921	2921	100
nad7	45	0	2291	2291	100
nad7	335	0	6847	6847	100
nad7	353	1	7073	7074	99.9859	72
nad7	344	1	6938	6939	99.9856
nad5	1580	1	4960	4961	99.9798
nad7	724	1	4906	4907	99.9796
nad1	674	1	4546	4547	99.978
nad2	394	2	8514	8516	99.9765
nad2	800	2	7438	7440	99.9731
nad4	317	2	7230	7232	99.9723
nad1	898	1	3328	3329	99.97
nad7	315	3	6816	6819	99.956
nad1	635	3	6414	6417	99.9532
nad2	497	3	5927	5930	99.9494
nad2	920	4	6062	6066	99.9341
nad2	523	4	6017	6021	99.9336
nad7	836	3	4278	4281	99.9299
cox2	449	7	8656	8663	99.9192
nad7	251	5	6029	6034	99.9171
nad7	209	5	5319	5324	99.9061
nad7	244	6	5957	5963	99.8994
nad4	158	4	3700	3704	99.892
nad1	536	5	4411	4416	99.8868
nad4	362	8	7052	7060	99.8867
nad7	926	11	9517	9528	99.8846
nad1	608	5	4259	4264	99.8827
nad2	1246	9	7289	7298	99.8767
nad4	449	9	7056	7065	99.8726
nad7	769	6	4563	4569	99.8687
nad1	490	6	4539	4545	99.868
nad1	734	7	5088	5095	99.8626
ccmFC	103	3	2135	2138	99.8597
rps3	92	3	2135	2138	99.8597
nad2	361	11	7775	7786	99.8587
cox2	167	6	4239	4245	99.8587
nad2	1457	3	2046	2049	99.8536
nad5	1490	8	5074	5082	99.8426
nad7	1088	6	3695	3701	99.8379
nad5	1859	4	2460	2464	99.8377
nad7	383	13	7589	7602	99.829
ccmFC	866	8	4610	4618	99.8268
nad5	1589	9	4941	4950	99.8182
nad4	107	4	2192	2196	99.8179
nad4	197	10	5245	5255	99.8097
nad7	739	9	4709	4718	99.8092
nad4	1373	4	2012	2016	99.8016
cox2	550	15	7384	7399	99.7973
nad2	809	15	7340	7355	99.7961
nad4	77	5	2429	2434	99.7946
nad2	928	12	5514	5526	99.7828
nad2	621	13	5945	5958	99.7818
nad1	500	11	4297	4308	99.7447
nad4	401	18	7023	7041	99.7444
nad5	1550	13	4940	4953	99.7375
nad7	44	6	2268	2274	99.7361
nad7	83	9	3280	3289	99.7264
ccmFC	799	14	5083	5097	99.7253
nad2	958	14	5081	5095	99.7252
nad4	416	22	7077	7099	99.6901
nad7	77	10	3074	3084	99.6757
ccmFC	50	6	1826	1832	99.6725
nad7	578	19	5757	5776	99.6711
nad5	1918	9	2466	2475	99.6364
nad2	788	27	7366	7393	99.6348
nad7	137	16	4297	4313	99.629
nad4	74	9	2374	2383	99.6223
nad7	973	27	7101	7128	99.6212
ccmFC	397	19	4793	4812	99.6052
ccmFC	122	7	1605	1612	99.5658
ccmFC	1124	14	3148	3162	99.5572
nad1	308	40	8967	9007	99.5559
nad2	1400	13	2838	2851	99.544
nad7	1124	13	2805	2818	99.5387
cox2	259	42	8659	8701	99.5173
nad5	1900	14	2763	2777	99.4959	170
atp4	89	19	3720	3739	99.4918
nad1	755	25	4747	4772	99.4761
nad7	445	32	5736	5768	99.4452
cox2	587	33	5698	5731	99.4242
nad7	1103	19	3236	3255	99.4163
nad7	38	13	2182	2195	99.4077
nad2	1276	34	5472	5506	99.3825
nad2	367	50	7819	7869	99.3646
cox2	467	56	8159	8215	99.3183
nad2	1247	56	7149	7205	99.2228
nad7	679	45	5633	5678	99.2075
nad1	953	21	2531	2552	99.1771
nad2	677	49	5723	5772	99.1511
ccmFC	123	11	1257	1268	99.1325
ccmFC	52	16	1828	1844	99.1323
nad2	26	16	1801	1817	99.1194
nad4	44	18	1928	1946	99.075
ccmFC	966	44	4690	4734	99.0706
cox1	1405	52	5214	5266	99.0125
atp4	76	33	3276	3309	99.0027
cox2	466	84	8078	8162	98.9708
nad7	698	52	4992	5044	98.9691
rps3	1621	9	847	856	98.9486
ccmFC	38	19	1749	1768	98.9253
nad1	215	88	7743	7831	98.8763
ccmFC	1145	29	2481	2510	98.8446
nad7	224	67	5492	5559	98.7947
cox2	169	57	4332	4389	98.7013
nad1	307	118	8895	9013	98.6908
nad2	308	92	6917	7009	98.6874
nad4	1405	33	2481	2514	98.6874
nad2	1416	34	2422	2456	98.6156
nad2	1403	38	2636	2674	98.5789
nad4	1417	34	2299	2333	98.5426
cox2	385	153	10160	10313	98.5164
nad5	1901	41	2713	2754	98.5113
atp1	1490	37	2380	2417	98.4692
atp4	118	54	3437	3491	98.4532
atp6	722	83	5200	5283	98.4289
atp4	428	108	6604	6712	98.3909
nad2	1408	42	2532	2574	98.3683
nad4	1433	36	2153	2189	98.3554
nad4	977	146	8620	8766	98.3345
nad4	433	115	6789	6904	98.3343
cob	680	115	6744	6859	98.3234
atp6	730	88	5140	5228	98.3168
atp6	704	104	5949	6053	98.2818
cox1	1433	71	4047	4118	98.2759
nad7	734	84	4748	4832	98.2616
cob	715	103	5623	5726	98.2012
rps3	1576	33	1718	1751	98.1154
nad1	577	81	4177	4258	98.0977
nad1	492	85	4325	4410	98.0726
ccmFN	1540	70	3332	3402	97.9424
atp6	1124	66	3125	3191	97.9317
nad4	1432	46	2158	2204	97.9129
atp6	995	123	5770	5893	97.9128
atp6	737	109	5069	5178	97.8949
cox2	563	145	6645	6790	97.8645
rpl16	530	56	2490	2546	97.8005
nad1	2	43	1801	1844	97.6681
ccmFC	1244	43	1784	1827	97.6464
atp4	407	174	7170	7344	97.6307
rps3	64	42	1693	1735	97.5793
atp6	1175	60	2393	2453	97.554
cob	325	213	8441	8654	97.5387
ccmFC	119	34	1347	1381	97.538
atp1	1178	241	9535	9776	97.5348
atp1	1292	220	8436	8656	97.4584
cox2	704	82	3073	3155	97.401
atp6	1148	72	2670	2742	97.3742
cob	808	154	5689	5843	97.3644
nad5	1916	68	2407	2475	97.2525
ccmFN	1408	91	3212	3303	97.2449
atp4	56	83	2849	2932	97.1692
atp4	59	85	2884	2969	97.1371
cox2	14	43	1442	1485	97.1044
rps3	1607	31	1035	1066	97.0919
ccmFN	137	81	2689	2770	97.0758
cox2	77	71	2307	2378	97.0143
ccmFN	417	176	5665	5841	96.9868
ccmFN	812	107	3395	3502	96.9446
cob	286	252	7646	7898	96.8093
atp9	182	87	2559	2646	96.712
cob	908	149	4289	4438	96.6426
ccmFC	1219	71	1991	2062	96.5567
ccmFN	790	118	3302	3420	96.5497
ccmFN	1918	96	2658	2754	96.5142
cox1	1402	190	5235	5425	96.4977
cob	568	223	6107	6330	96.4771
cob	419	301	8226	8527	96.47
nad6	88	109	2896	3005	96.3727
nad7	533	181	4666	4847	96.2657
nad1	571	165	4159	4324	96.1841
nad6	89	118	2905	3023	96.0966
nad6	169	300	7289	7589	96.0469
ccmFN	743	171	4140	4311	96.0334
nad1	928	112	2702	2814	96.0199
ccmFN	190	162	3897	4059	96.0089
cob	298	322	7681	8003	95.9765
cob	725	223	5193	5416	95.8826
cob	580	273	6337	6610	95.8699
cob	982	148	3340	3488	95.7569
ccmFN	1325	152	3379	3531	95.6953
ccmFN	1469	176	3839	4015	95.6164
nad6	191	385	8374	8759	95.6045
rpl16	225	226	4914	5140	95.6031
ccmFN	1357	147	3187	3334	95.5909
cob	853	223	4769	4992	95.5329
cox2	284	444	9449	9893	95.512
nad9	398	286	6030	6316	95.4718
ccmFN	839	169	3508	3677	95.4039
ccmFN	1375	152	3124	3276	95.3602
rps2b	557	380	7706	8086	95.3005
atp6	1132	145	2925	3070	95.2769
ccmFC	1144	120	2412	2532	95.2607
ccmFN	176	171	3435	3606	95.2579
nad6	569	200	3974	4174	95.2084
atp4	40	129	2531	2660	95.1504
rps12_ct	418	272	5332	5604	95.1463
atp6	1139	144	2773	2917	95.0634
ccmFN	752	187	3404	3591	94.7925
atp6	584	268	4866	5134	94.7799
atp4	71	179	3002	3181	94.3728
nad9	311	547	9066	9613	94.3098
atp9	82	166	2697	2863	94.2019
ccmFN	1489	201	3227	3428	94.1365
ccmFN	824	216	3355	3571	93.9513
atp9	134	150	2286	2436	93.8424
rps2b	455	555	7970	8525	93.4897
atp1	1499	143	2045	2188	93.4644
atp6	635	311	4446	4757	93.4623
nad6	446	720	10037	10757	93.3067
ccmFN	287	502	6813	7315	93.1374
atp9	20	136	1844	1980	93.1313
ccmFN	1588	344	4560	4904	92.9853
rpl16	227	362	4772	5134	92.949
nad4	154	257	3290	3547	92.7544
atp8	437	190	2410	2600	92.6923
ccmFN	401	453	5688	6141	92.6234
rps3	503	406	5024	5430	92.523
nad6	25	235	2902	3137	92.5088
ccmFN	1553	508	6268	6776	92.503
nad6	26	238	2907	3145	92.4324
matR	1877	245	2924	3169	92.2689
ccmFN	1342	262	3109	3371	92.2278
nad9	298	777	9100	9877	92.1332
nad2	1409	201	2342	2543	92.0959
cox1	1489	171	1968	2139	92.0056
ccmFN	76	268	2956	3224	91.6873
ccmFC	306	350	3782	4132	91.5295
atp8	200	439	4697	5136	91.4525
atp9	212	179	1910	2089	91.4313
nad9	368	653	6835	7488	91.2794
nad4	164	342	3575	3917	91.2688
cob	1171	171	1783	1954	91.2487
nad9	167	484	5006	5490	91.184
atp6	515	452	4578	5030	91.0139
atp9	92	264	2659	2923	90.9682
matR	1124	790	7954	8744	90.9652
atp9	191	229	2274	2503	90.851
nad6	161	661	6459	7120	90.7163
nad9	328	871	8335	9206	90.5388
rps12	196	374	3545	3919	90.4567
rpl16	458	354	3160	3514	89.926
ccmFN	988	527	4702	5229	89.9216
matR	1885	297	2617	2914	89.8078
nad9	14	196	1727	1923	89.8076
cob	1124	249	2142	2391	89.5859
ccmFN	302	801	6534	7335	89.0798	154
ccmFN	1505	367	2976	3343	89.0218
ccmFN	410	645	5185	5830	88.9365
ccmFC	146	169	1306	1475	88.5424
rpl16	48	120	921	1041	88.4726
rpl16	184	488	3684	4172	88.303
atp8	58	229	1701	1930	88.1347
atp6	931	1023	7582	8605	88.1116
rps4	49	278	2049	2327	88.0533
ccmB	80	264	1886	2150	87.7209
rpl16	524	320	2275	2595	87.6686
rps4	278	909	6414	7323	87.5871
ccmB	43	224	1540	1764	87.3016
ccmB	428	589	4038	4627	87.2704
atp6	738	654	4461	5115	87.2141
rps4	1031	217	1467	1684	87.114
nad6	146	793	5277	6070	86.9357
matR	1895	323	2138	2461	86.8753
ccmB	424	641	4167	4808	86.6681
ccmB	512	386	2470	2856	86.4846
ccmB	514	383	2397	2780	86.223
nad2	962	701	4357	5058	86.1408
ccmB	128	294	1791	2085	85.8993
ccmB	28	236	1404	1640	85.6098
ccmFC	325	624	3696	4320	85.5556
cox2	482	1144	6769	7913	85.5428
nad9	223	1265	7451	8716	85.4865
nad9	113	431	2532	2963	85.4539
nad1	555	647	3753	4400	85.2955
ccmFC	543	729	4216	4945	85.2578
ccmB	87	338	1945	2283	85.1949
cob	564	968	5527	6495	85.0962
ccmB	392	880	5002	5882	85.0391
rps4	1040	244	1382	1626	84.9938
ccmB	137	370	2083	2453	84.9164
rpl16	93	281	1571	1852	84.8272
matR	1751	1093	6043	7136	84.6833
ccmFN	1493	509	2798	3307	84.6084
ccmB	503	480	2613	3093	84.4811
nad1	779	674	3631	4305	84.3438
ccmB	596	268	1400	1668	83.9329
nad1	937	438	2231	2669	83.5894
rps4	335	1253	6377	7630	83.578
ccmB	475	492	2498	2990	83.5452
ccmB	485	440	2214	2654	83.4213
ccmFN	181	624	3129	3753	83.3733
ccmB	476	491	2444	2935	83.2709
nad9	92	542	2694	3236	83.2509
rps4	915	453	2238	2691	83.1661
nad5	1665	887	4380	5267	83.1593
ccmB	179	689	3382	4071	83.0754
ccmB	149	488	2390	2878	83.0438
matR	86	387	1888	2275	82.989
ccmB	467	558	2691	3249	82.8255
ccmB	172	656	3152	3808	82.7731
ccmB	154	522	2506	3028	82.7609
ccmB	554	364	1706	2070	82.4155
rps12	284	420	1966	2386	82.3973
rps2b	550	1498	6489	7987	81.2445
ccmB	181	766	3297	4063	81.1469
nad9	190	1247	5364	6611	81.1375
ccmB	338	1403	6020	7423	81.0993
rpl16	79	285	1221	1506	81.0757
ccmB	551	405	1729	2134	81.0216
ccmB	566	365	1521	1886	80.6469
nad3	137	553	2290	2843	80.5487
rps4	955	500	2056	2556	80.4382
ccmB	569	362	1485	1847	80.4006
cox3	527	1469	6012	7481	80.3636
ccmB	193	913	3623	4536	79.8721
nad9	356	1624	6384	8008	79.7203
atp8	123	701	2713	3414	79.4669
atp8	436	533	2051	2584	79.3731
rps13	26	992	3799	4791	79.2945
rps3	69	362	1383	1745	79.255
rps4	980	448	1691	2139	79.0556
cox3	413	1641	5993	7634	78.5041
rps4	1045	354	1249	1603	77.9164
ccmB	367	1517	5332	6849	77.8508
ccmB	572	402	1412	1814	77.839
rpl16	355	1024	3588	4612	77.7971
atp4	360	1930	6682	8612	77.5894
cox3	754	590	2025	2615	77.4379
rps7	332	1183	4031	5214	77.3111
nad3	185	717	2412	3129	77.0853
cox3	764	574	1922	2496	77.0032
ccmB	286	1926	6341	8267	76.7026
matR	296	1902	6066	7968	76.1295
nad2	356	1812	5761	7573	76.0729
rps12	71	570	1796	2366	75.9087
rps2b	206	339	1057	1396	75.7163
ccmB	304	2023	6252	8275	75.5529
atp6	1186	781	2355	3136	75.0957
cox1	15	457	1374	1831	75.041
cox3	566	1570	4720	6290	75.0397
cox2	144	787	2343	3130	74.8562
cox3	422	1974	5733	7707	74.3869
rps1	377	869	2501	3370	74.2136
nad1	823	765	2187	2952	74.0854
rpl16	287	1502	4265	5767	73.9553
ccmB	194	1205	3397	4602	73.8157
cox3	289	1785	4958	6743	73.5281
ccmFC	160	368	1014	1382	73.3719
rps4	38	592	1551	2143	72.3752
matR	1730	2099	5349	7448	71.8179
rps4	290	2074	5214	7288	71.5423
cox3	245	1826	4454	6280	70.9236
ccmFC	1300	435	1032	1467	70.3476
rps12	269	867	2029	2896	70.0622
cox3	314	1958	4577	6535	70.0383
rps3	1019	1399	3264	4663	69.9979
rps12	221	1126	2551	3677	69.3772
ccmFN	595	1149	2594	3743	69.3027
cox3	257	1991	4432	6423	69.002
rps2A	200	379	835	1214	68.7809
ccmB	611	506	1081	1587	68.1159
ccmB	379	2026	4307	6333	68.0088
cox2	620	1362	2790	4152	67.1965
nad3	190	1004	2048	3052	67.1035
nad3	317	969	1939	2908	66.6781
nad5	1567	1645	3285	4930	66.6329
rps4	482	2318	4518	6836	66.0913
rps7	-68	902	1610	2512	64.0924
atp6	953	2727	4837	7564	63.9476
rps13	5	1483	2618	4101	63.8381
rps13	100	2114	3714	5828	63.7268
ccmFC	906	1682	2885	4567	63.1706
nad4	819	2953	4978	7931	62.7664
rpl16	444	1400	2324	3724	62.406
cox3	311	2447	3976	6423	61.9025
nad3	44	754	1193	1947	61.2738
rps13	256	1888	2948	4836	60.9595
rps1	107	1196	1809	3005	60.1997
rps4	164	1923	2838	4761	59.6093
nad3	209	1174	1654	2828	58.4866
rps2A	548	3293	4569	7862	58.115
nad7	99	1132	1534	2666	57.5394
cob	1098	1235	1659	2894	57.3255
rps2b	15	955	1273	2228	57.1364
nad3	146	1323	1627	2950	55.1525
nad3	344	1078	1323	2401	55.102
rps4	944	846	1033	1879	54.9761
matR	92	1087	1318	2405	54.8025
rps7	277	3416	4116	7532	54.6468
rps2A	449	3769	4526	8295	54.563
matR	17	680	811	1491	54.393
atp1	30	981	1169	2150	54.3721
nad3	61	1028	1213	2241	54.1276
nad3	80	1287	1441	2728	52.8226
rps13	287	1798	1889	3687	51.2341
rps2A	514	3770	3945	7715	51.1342
nad3	349	1175	1188	2363	50.2751
rps2A	541	3887	3917	7804	50.1922
ccmB	337	3817	3843	7660	50.1697
nad1	537	2218	2150	4368	49.2216	85
rps4	-9	912	883	1795	49.1922
nad3	208	1505	1401	2906	48.2106
cox2	31	816	737	1553	47.4565
mttb	532	3672	3161	6833	46.2608
ccmFN	318	4007	3377	7384	45.734
rps13	56	2162	1787	3949	45.252
nad3	62	1243	1021	2264	45.0972
rps4	549	4047	3160	7207	43.8463
ccmB	183	2368	1777	4145	42.8709
nad3	247	1746	1287	3033	42.4332
matR	295	4484	3091	7575	40.8053
rps12	289	1853	1240	3093	40.0905
nad4	156	2143	1432	3575	40.0559
ccmFN	77	1938	1281	3219	39.795
cox3	69	2367	1533	3900	39.3077
nad3	215	1687	1081	2768	39.0535
rpl16	228	3195	2024	5219	38.7814
nad6	159	4893	3058	7951	38.4606
cox2	638	2161	1248	3409	36.609
nad7	255	3895	2048	5943	34.4607
ccmFC	39	1376	720	2096	34.3511
rps3	707	3835	2006	5841	34.3434
nad3	5	1016	503	1519	33.1139
rps3	497	3581	1717	5298	32.4085
nad6	138	3707	1739	5446	31.9317
ccmFN	514	3424	1599	5023	31.8336
ccmB	583	1196	556	1752	31.7352
rps7	-114	1366	609	1975	30.8354
nad5	1494	3425	1489	4914	30.3012
matR	1905	1460	622	2082	29.8751
nad3	230	1813	749	2562	29.235
nad5	1183	5036	2068	7104	29.1104
ccmFN	762	2528	927	3455	26.8307
ccmFN	1492	2434	871	3305	26.354
ccmFC	87	1492	520	2012	25.8449
nad4	84	1886	647	2533	25.5428
nad6	-3	2027	694	2721	25.5053
cox2	162	2947	1001	3948	25.3546
nad3	251	2701	908	3609	25.1593
matR	1785	4559	1517	6076	24.9671
nad4L	110	2005	662	2667	24.8219
ccmB	93	1780	575	2355	24.4161
mttb	127	2193	706	2899	24.3532
rps3	878	4550	1445	5995	24.1034
nad2	303	5117	1605	6722	23.8768
nad4	-7	1145	347	1492	23.2574
rps3	314	4176	1216	5392	22.5519
nad4L	179	1229	352	1581	22.2644
ccmFN	1214	4533	1273	5806	21.9256
rps3	1066	4355	1074	5429	19.7826
nad1	679	2915	703	3618	19.4306
rps4	870	3433	691	4124	16.7556
nad6	196	7470	1480	8950	16.5363
nad4	1452	1684	320	2004	15.9681
rps1	505	1633	303	1936	15.6508
nad9	111	2442	437	2879	15.1789
nad5	2005	1569	279	1848	15.0974
nad6	-45	2173	383	2556	14.9844
nad3	39	1570	274	1844	14.859
nad4L	41	1496	247	1743	14.171
atp9	228	1559	225	1784	12.6121
mttb	373	5477	756	6233	12.129
rps7	520	1952	266	2218	11.9928
nad3	275	3066	410	3476	11.7952
nad1	138	2638	343	2981	11.5062
ccmB	406	4853	620	5473	11.3283
rps2b	510	6795	819	7614	10.7565
atp6	1050	2996	351	3347	10.487
nad3	138	840	98	938	10.4478
ccmFN	1709	5352	617	5969	10.3367
ccmC	103	2668	306	2974	10.2892
cox2	30	1394	159	1553	10.2382
ccmC	227	5440	611	6051	10.0975
nad7	-7	526	58	584	9.93151
mttb	215	2596	283	2879	9.8298
atp6	531	4631	501	5132	9.76228
nad1	835	2487	260	2747	9.46487
nad2	453	3578	352	3930	8.95674
rps2b	526	6913	656	7569	8.66693
ccmFN	1419	3014	274	3288	8.33333
nad2	-8	976	88	1064	8.27068
ccmFN	1474	1972	170	2142	7.93651
ccmC	446	2367	197	2564	7.68331
mttb	205	1205	100	1305	7.66284

## Sheet: Amino-acid change
Dataset S3. The amino acid residues encoded by the editing sites in maize. The editing sites marked by red font.
Gene	Position from ATG	T/(T+C)%	Uneditied		Editied
atp1	30	54.3721	CUC	Leu	CUU	Leu
atp1	1178	97.5348	UCA	Ser	UUA	Leu
atp1	1292	97.4584	CCC	Pro	CUC	Leu
atp1	1490	98.4692	CCU	Pro	CUU	Leu
atp1	1499	93.4644	UCU	Ser	UUU	Phe
atp4	40	95.1504	CUA	Leu	UUA	Leu
atp4	56	97.1692	CCA	Pro	CUA	Leu
atp4	59	97.1371	UCU	Ser	UUU	Phe
atp4	71	94.3728	UCA	Ser	UUA	Leu
atp4	76	99.0027	CCG	Pro	UCG	Ser
atp4	89	99.4918	UCA	Ser	UUA	Leu
atp4	118	98.4532	CGU	Arg	UGU	Cys
atp4	360	77.5894	UGC	Cys	UGU	Cys
atp4	407	97.6307	UCA	Ser	UUA	Leu
atp4	428	98.3909	ACU	Thr	AUU	Ile
atp6	515	91.0139	UCU	Ser	UUU	Phe
atp6	531	9.76228	CUC	Leu	CUU	Leu
atp6	584	94.7799	UCA	Ser	UUA	Leu
atp6	635	93.4623	CCG	Pro	CUG	Leu
atp6	704	98.2818	UCG	Ser	UUG	Leu
atp6	722	98.4289	UCG	Ser	UUG	Leu
atp6	730	98.3168	CGU	Arg	UGU	Cys
atp6	737	97.8949	CCC	Pro	CUC	Leu
atp6	738	87.2141	CCC	Pro	CCU	Pro
atp6	931	88.1116	CAU	His	UAU	Tyr
atp6	953	63.9476	UCA	Ser	UUA	Leu
atp6	995	97.9128	UCA	Ser	UUA	Leu
atp6	1050	10.487	UUC	Phe	UUU	Phe
atp6	1124	97.9317	UCA	Ser	UUA	Leu
atp6	1132	95.2769	CAU	His	UAU	Tyr
atp6	1139	95.0634	UCU	Ser	UUU	Phe
atp6	1148	97.3742	UCA	Ser	UUA	Leu
atp6	1175	97.554	ACA	Thr	AUA	Ile
atp6	1186	75.0957	CAA	Gln	UAA	stop codon
atp8	58	88.1347	CUC	Leu	UUC	Phe
atp8	123	79.4669	CUC	Leu	CUU	Leu
atp8	200	91.4525	UCG	Ser	UUG	Leu
atp8	436	79.3731	CCA	Pro	UCA	Ser
atp8	437	92.6923	CCA	Pro	CUA	Leu
atp9	20	93.1313	UCA	Ser	UUA	Leu
atp9	82	94.2019	CUC	Leu	UUC	Phe
atp9	92	90.9682	UCG	Ser	UUG	Leu
atp9	134	93.8424	UCA	Ser	UUA	Leu
atp9	182	96.712	UCG	Ser	UUG	Leu
atp9	191	90.851	CCA	Pro	CUA	Leu
atp9	212	91.4313	UCA	Ser	UUA	Leu
atp9	228	12.6121	UUC	3' utr	UUU	3' utr
ccmB	28	85.6098	CAU	His	UAU	Tyr
ccmB	43	87.3016	CCC	Pro	UCC	Ser
ccmB	80	87.7209	UCG	Ser	UUG	Leu
ccmB	87	85.1949	AUC	Ile	AUU	Ile
ccmB	93	24.4161	GUC	Val	GUU	Val
ccmB	128	85.8993	UCA	Ser	UUA	Leu
ccmB	137	84.9164	UCC	Ser	UUC	Phe
ccmB	149	83.0438	UCG	Ser	UUG	Leu
ccmB	154	82.7609	CGG	Arg	UGG	Trp
ccmB	172	82.7731	CCC	Pro	UCC	Ser
ccmB	179	83.0754	CCU	Pro	CUU	Leu
ccmB	181	81.1469	CCC	Pro	UCC	Ser
ccmB	183	42.8709	CCC	Pro	CCU	Pro
ccmB	193	79.8721	CCU	Pro	UCU	Ser
ccmB	194	73.8157	CCU	Pro	CUU	Leu
ccmB	286	76.7026	CGG	Arg	UGG	Trp
ccmB	304	75.5529	CGU	Arg	UGU	Cys
ccmB	337	50.1697	CCG	Pro	UCG	Ser
ccmB	338	81.0993	CCG	Pro	CUG	Leu
ccmB	367	77.8508	CGG	Arg	UGG	Trp
ccmB	379	68.0088	CUA	Leu	UUA	Leu
ccmB	392	85.0391	CCG	Pro	CUG	Leu
ccmB	406	11.3283	CUG	Leu	UUG	Leu
ccmB	424	86.6681	CGU	Arg	UGU	Cys
ccmB	428	87.2704	UCG	Ser	UUG	Leu
ccmB	467	82.8255	UCG	Ser	UUG	Leu
ccmB	475	83.5452	CCA	Pro	UCA	Ser
ccmB	476	83.2709	CCA	Pro	CUA	Leu
ccmB	485	83.4213	UCA	Ser	UUA	Leu
ccmB	503	84.4811	CCA	Pro	CUA	Leu
ccmB	512	86.4846	UCC	Ser	UUC	Phe
ccmB	514	86.223	CGU	Arg	UGU	Cys
ccmB	551	81.0216	UCA	Ser	UUA	Leu
ccmB	554	82.4155	UCG	Ser	UUG	Leu
ccmB	566	80.6469	UCC	Ser	UUC	Phe
ccmB	569	80.4006	UCU	Ser	UUU	Phe
ccmB	572	77.839	CCU	Pro	CUU	Leu
ccmB	583	31.7352	CUU	Leu	UUU	Phe
ccmB	596	83.9329	UCG	Ser	UUG	Leu
ccmB	611	68.1159	UCA	Ser	UUA	Leu
ccmC	103	10.2892	CAU	His	UAU	Tyr
ccmC	227	10.0975	UCC	Ser	UUC	Phe
ccmC	446	7.68331	CCG	Pro	CUG	Leu
ccmFC	38	98.9253	UCC	Ser	UUC	Phe
ccmFC	39	34.3511	UCC	Ser	UCU	Ser
ccmFC	50	99.6725	CCC	Pro	CUC	Leu
ccmFC	52	99.1323	CGU	Arg	UGU	Cys
ccmFC	87	25.8449	UUC	Phe	UUU	Phe
ccmFC	103	99.8597	CCC	Pro	UCC	Ser
ccmFC	119	97.538	UCU	Ser	UUU	Phe
ccmFC	122	99.5658	UCC	Ser	UUC	Phe
ccmFC	123	99.1325	UCC	Ser	UCU	Ser
ccmFC	146	88.5424	CCU	Pro	CUU	Leu
ccmFC	160	73.3719	CCU	Pro	UCU	Ser
ccmFC	306	91.5295	UUC	Phe	UUU	Phe
ccmFC	325	85.5556	CUU	Leu	UUU	Phe
ccmFC	397	99.6052	CGU	Arg	UGU	Cys
ccmFC	543	85.2578	GUC	Val	GUU	Val
ccmFC	799	99.7253	CCC	Pro	UCC	Ser
ccmFC	866	99.8268	UCU	Ser	UUU	Phe
ccmFC	906	63.1706	UCC	Ser	UCU	Ser
ccmFC	966	99.0706	CCC	Pro	CCU	Pro
ccmFC	1124	99.5572	CCA	Pro	CUA	Leu
ccmFC	1144	95.2607	CCG	Pro	UCG	Ser
ccmFC	1145	98.8446	CCG	Pro	CUG	Leu
ccmFC	1219	96.5567	CGG	Arg	UGG	Trp
ccmFC	1244	97.6464	UCG	Ser	UUG	Leu
ccmFC	1300	70.3476	CGA	Arg	UGA	stop codon
ccmFN	76	91.6873	CCG	Pro	UCG	Ser
ccmFN	77	39.795	CCG	Pro	CUG	Leu
ccmFN	137	97.0758	CCU	Pro	CUU	Leu
ccmFN	176	95.2579	UCG	Ser	UUG	Leu
ccmFN	181	83.3733	CGU	Arg	UGU	Cys
ccmFN	190	96.0089	CCA	Pro	UCA	Ser
ccmFN	287	93.1374	UCA	Ser	UUA	Leu
ccmFN	302	89.0798	CCA	Pro	CUA	Leu
ccmFN	318	45.734	UUC	Phe	UUU	Phe
ccmFN	401	92.6234	UCC	Ser	UUC	Phe
ccmFN	410	88.9365	UCG	Ser	UUG	Leu
ccmFN	417	96.9868	UUC	Phe	UUU	Phe
ccmFN	514	31.8336	CGU	Arg	UGU	Cys
ccmFN	595	69.3027	CUU	Leu	UUU	Phe
ccmFN	743	96.0334	CCU	Pro	CUU	Leu
ccmFN	752	94.7925	UCA	Ser	UUA	Leu
ccmFN	762	26.8307	UCC	Ser	UCU	Ser
ccmFN	790	96.5497	CGU	Arg	UGU	Cys
ccmFN	812	96.9446	UCA	Ser	UUA	Leu
ccmFN	824	93.9513	CCA	Pro	CUA	Leu
ccmFN	839	95.4039	UCA	Ser	UUA	Leu
ccmFN	988	89.9216	CGC	Arg	UGC	Cys
ccmFN	1214	21.9256	UCG	Ser	UUG	Leu
ccmFN	1325	95.6953	CCA	Pro	CUA	Leu
ccmFN	1342	92.2278	CAU	His	UAU	Tyr
ccmFN	1357	95.5909	CGG	Arg	UGG	Trp
ccmFN	1375	95.3602	CGG	Arg	UGG	Trp
ccmFN	1408	97.2449	CGG	Arg	UGG	Trp
ccmFN	1419	8.33333	GCC	Ala	GCU	Ala
ccmFN	1469	95.6164	UCG	Ser	UUG	Leu
ccmFN	1474	7.93651	CUG	Leu	UUG	Leu
ccmFN	1489	94.1365	CUU	Leu	UUU	Phe
ccmFN	1492	26.354	CCA	Pro	UCA	Ser
ccmFN	1493	84.6084	CCA	Pro	CUA	Leu
ccmFN	1505	89.0218	UCA	Ser	UUA	Leu
ccmFN	1540	97.9424	CCC	Pro	UCC	Ser
ccmFN	1553	92.503	UCU	Ser	UUU	Phe
ccmFN	1588	92.9853	CGG	Arg	UGG	Trp
ccmFN	1709	10.3367	CCG	Pro	CUG	Leu
ccmFN	1918	96.5142	CAU	3' utr	UAU	3' utr
cob	286	96.8093	CUC	Leu	UUC	Phe
cob	298	95.9765	CAC	His	UAC	Tyr
cob	325	97.5387	CAU	His	UAU	Tyr
cob	419	96.47	CCA	Pro	CUA	Leu
cob	564	85.0962	CUC	Leu	CUU	Leu
cob	568	96.4771	CAU	His	UAU	Tyr
cob	580	95.8699	CUU	Leu	UUU	Phe
cob	680	98.3234	UCU	Ser	UUU	Phe
cob	715	98.2012	CGG	Arg	UGG	Trp
cob	725	95.8826	UCU	Ser	UUU	Phe
cob	808	97.3644	CCC	Pro	UCC	Ser
cob	853	95.5329	CAU	His	UAU	Tyr
cob	908	96.6426	CCA	Pro	CUA	Leu
cob	982	95.7569	CAC	His	UAC	Tyr
cob	1098	57.3255	UUC	Phe	UUU	Phe
cob	1124	89.5859	CCG	Pro	CUG	Leu
cob	1171	91.2487	UCA	3' utr	UUA	3' utr
cox1	15	75.041	GUC	Val	GUU	Val
cox1	1402	96.4977	CGU	Arg	UGU	Cys
cox1	1405	99.0125	CGU	Arg	UGU	Cys
cox1	1433	98.2759	UCA	Ser	UUA	Leu
cox1	1489	92.0056	CCA	Pro	UCA	Ser
cox2	14	97.1044	UCA	Ser	UUA	Leu
cox2	30	10.2382	UUC	Phe	UUU	Phe
cox2	31	47.4565	CUC	Leu	UUC	Phe
cox2	77	97.0143	UCU	Ser	UUU	Phe
cox2	144	74.8562	CUC	Leu	CUU	Leu
cox2	162	25.3546	UUC	Phe	UUU	Phe
cox2	167	99.8587	UCA	Ser	UUA	Leu
cox2	169	98.7013	CGG	Arg	UGG	Trp
cox2	259	99.5173	CGG	Arg	UGG	Trp
cox2	284	95.512	CCA	Pro	CUA	Leu
cox2	385	98.5164	CGG	Arg	UGG	Trp
cox2	449	99.9192	ACG	Thr	AUG	Met
cox2	466	98.9708	CCA	Pro	UCA	Ser
cox2	467	99.3183	CCA	Pro	CUA	Leu
cox2	482	85.5428	UCA	Ser	UUA	Leu
cox2	550	99.7973	CCC	Pro	UCC	Ser
cox2	563	97.8645	CCU	Pro	CUU	Leu
cox2	587	99.4242	UCA	Ser	UUA	Leu
cox2	620	67.1965	UCA	Ser	UUA	Leu
cox2	638	36.609	UCG	Ser	UUG	Leu
cox2	704	97.401	ACG	Thr	AUG	Met
cox3	69	39.3077	CUC	Leu	CUU	Leu
cox3	245	70.9236	CCU	Pro	CUU	Leu
cox3	257	69.002	UCU	Ser	UUU	Phe
cox3	289	73.5281	CUU	Leu	UUU	Phe
cox3	311	61.9025	UCU	Ser	UUU	Phe
cox3	314	70.0383	UCU	Ser	UUU	Phe
cox3	413	78.5041	CCU	Pro	CUU	Leu
cox3	422	74.3869	CCU	Pro	CUU	Leu
cox3	527	80.3636	UCC	Ser	UUC	Phe
cox3	566	75.0397	UCC	Ser	UUC	Phe
cox3	754	77.4379	CGG	Arg	UGG	Trp
cox3	764	77.0032	CCA	Pro	CUA	Leu
matR	17	54.393	UCG	Ser	UUG	Leu
matR	86	82.989	CCC	Pro	CUC	Leu
matR	92	54.8025	UCC	Ser	UUC	Phe
matR	295	40.8053	CCC	Pro	UCC	Ser
matR	296	76.1295	CCC	Pro	CUC	Leu
matR	1124	90.9652	CCC	Pro	CUC	Leu
matR	1730	71.8179	UCC	Ser	UUC	Phe
matR	1751	84.6833	CCU	Pro	CUU	Leu
matR	1785	24.9671	UAC	Tyr	UAU	Tyr
matR	1877	92.2689	CCA	Pro	CUA	Leu
matR	1885	89.8078	CCC	Pro	UCC	Ser
matR	1895	86.8753	UCA	Ser	UUA	Leu
matR	1905	29.8751	GUC	Val	GUU	Val
mttb	127	24.3532	CGU	Arg	UGU	Cys
mttb	205	7.66284	CGU	Arg	UGU	Cys
mttb	215	9.8298	UCA	Ser	UUA	Leu
mttb	373	12.129	CGC	Arg	UGC	Cys
mttb	532	46.2608	CCA	Pro	UCA	Ser
nad1	2	97.6681	ACG	Thr	ATG	start condon
nad1	138	11.5062	UUC	Phe	UUU	Phe
nad1	215	98.8763	UCC	Ser	UUC	Phe
nad1	307	98.6908	CCG	Pro	UCG	Ser
nad1	308	99.5559	CCG	Pro	CUG	Leu
nad1	490	99.868	CCC	Pro	UCC	Ser
nad1	492	98.0726	CCC	Pro	CCU	Pro
nad1	500	99.7447	UCG	Ser	UUG	Leu
nad1	536	99.8868	UCC	Ser	UUC	Phe
nad1	537	49.2216	UCC	Ser	UCU	Ser
nad1	555	85.2955	CCC	Pro	CCU	Pro
nad1	571	96.1841	CUU	Leu	UUU	Phe
nad1	577	98.0977	CCU	Pro	UCU	Ser
nad1	580	100	CGU	Arg	UGU	Cys
nad1	608	99.8827	UCU	Ser	UUU	Phe
nad1	635	99.9532	UCA	Ser	UUA	Leu
nad1	674	99.978	UCU	Ser	UUU	Phe
nad1	679	19.4306	CUU	Leu	UUU	Phe
nad1	734	99.8626	UCG	Ser	UUG	Leu
nad1	743	100	CCA	Pro	CUA	Leu
nad1	755	99.4761	CCG	Pro	CUG	Leu
nad1	779	84.3438	UCC	Ser	UUC	Phe
nad1	823	74.0854	CUU	Leu	UUU	Phe
nad1	835	9.46487	CUA	Leu	UUA	Leu
nad1	898	99.97	CGG	Arg	UGG	Trp
nad1	928	96.0199	CGG	Arg	UGG	Trp
nad1	937	83.5894	CCC	Pro	UCC	Ser
nad1	953	99.1771	UCA	Ser	UUA	Leu
nad2	-8	8.27068	UCG	5' utr	UUG	5' utr
nad2	26	99.1194	UCC	Ser	UUC	Phe
nad2	303	23.8768	UUC	Phe	UUU	Phe
nad2	308	98.6874	UCU	Ser	UUU	Phe
nad2	356	76.0729	CCA	Pro	CUA	Leu
nad2	361	99.8587	CCU	Pro	UCU	Ser
nad2	367	99.3646	CGC	Arg	UGC	Cys
nad2	388	100	CCG	Pro	UCG	Ser
nad2	394	99.9765	CAU	His	UAU	Tyr
nad2	453	8.95674	AUC	Ile	AUU	Ile
nad2	497	99.9494	UCA	Ser	UUA	Leu
nad2	523	99.9336	CCC	Pro	UCC	Ser
nad2	621	99.7818	AUC	Ile	AUU	Ile
nad2	677	99.1511	UCC	Ser	UUC	Phe
nad2	788	99.6348	UCU	Ser	UUU	Phe
nad2	800	99.9731	UCA	Ser	UUA	Leu
nad2	809	99.7961	UCU	Ser	UUU	Phe
nad2	920	99.9341	CCU	Pro	CUU	Leu
nad2	928	99.7828	CAU	His	UAU	Tyr
nad2	958	99.7252	CGU	Arg	UGU	Cys
nad2	962	86.1408	ACU	Thr	AUU	Ile
nad2	1028	100	UCA	Ser	UUA	Leu
nad2	1058	100	CCA	Pro	UCA	Ser
nad2	1246	99.8767	CCA	Pro	UCA	Ser
nad2	1247	99.2228	CCA	Pro	CUA	Leu
nad2	1276	99.3825	CGU	Arg	UGU	Cys
nad2	1298	100	GCG	Ala	GUG	Val
nad2	1400	99.544	UCA	Ser	UUA	Leu
nad2	1403	98.5789	UCC	Ser	UUC	Phe
nad2	1408	98.3683	CCA	Pro	UCA	Ser
nad2	1409	92.0959	CCA	Pro	CUA	Leu
nad2	1416	98.6156	CCC	Pro	CCU	Pro
nad2	1457	99.8536	UCA	Ser	UUA	Leu
nad3	5	33.1139	UCG	Ser	UUG	Leu
nad3	39	14.859	AUC	Ile	AUU	Ile
nad3	44	61.2738	CCG	Pro	CUG	Leu
nad3	61	54.1276	CCA	Pro	UCA	Ser
nad3	62	45.0972	CCA	Pro	CUA	Leu
nad3	80	52.8226	CCA	Pro	CUA	Leu
nad3	137	80.5487	UCC	Ser	UUC	Phe
nad3	138	10.4478	UCC	Ser	UCU	Ser
nad3	146	55.1525	UCC	Ser	UUC	Phe
nad3	185	77.0853	CCG	Pro	CUG	Leu
nad3	190	67.1035	CCU	Pro	UCU	Ser
nad3	208	48.2106	CCU	Pro	UCU	Ser
nad3	209	58.4866	CCU	Pro	CUU	Leu
nad3	215	39.0535	CCG	Pro	CUG	Leu
nad3	230	29.235	UCU	Ser	UUU	Phe
nad3	247	42.4332	CCU	Pro	UCU	Ser
nad3	251	25.1593	CCU	Pro	CUU	Leu
nad3	275	11.7952	UCU	Ser	UUU	Phe
nad3	317	66.6781	UCU	Ser	UUU	Phe
nad3	344	55.102	UCG	Ser	UUG	Leu
nad3	349	50.2751	CGG	Arg	UGG	Trp
nad4	-7	23.2574	UUC	5' utr	UUU	5' utr
nad4	44	99.075	CCU	Pro	CUU	Leu
nad4	74	99.6223	ACU	Thr	AUU	Ile
nad4	77	99.7946	CCU	Pro	CUU	Leu
nad4	84	25.5428	UUC	Phe	UUU	Phe
nad4	107	99.8179	CCG	Pro	CUG	Leu
nad4	154	92.7544	CCC	Pro	UCC	Ser
nad4	156	40.0559	CCC	Pro	CCU	Pro
nad4	158	99.892	CCU	Pro	CUU	Leu
nad4	164	91.2688	CCU	Pro	CUU	Leu
nad4	166	100	CGG	Arg	UGG	Trp
nad4	197	99.8097	UCU	Ser	UUU	Phe
nad4	317	99.9723	UCA	Ser	UUA	Leu
nad4	362	99.8867	ACA	Thr	AUA	Ile
nad4	376	100	CGU	Arg	UGU	Cys
nad4	401	99.7444	UCC	Ser	UUC	Phe
nad4	416	99.6901	CCU	Pro	CUU	Leu
nad4	433	98.3343	CUU	Leu	UUU	Phe
nad4	437	100	UCC	Ser	UUC	Phe
nad4	449	99.8726	CCA	Pro	CUA	Leu
nad4	819	62.7664	CCC	Pro	CCU	Pro
nad4	977	98.3345	CCG	Pro	CUG	Leu
nad4	1373	99.8016	UCC	Ser	UUC	Phe
nad4	1405	98.6874	CGG	Arg	UGG	Trp
nad4	1417	98.5426	CAC	His	UAC	Tyr
nad4	1432	97.9129	CCG	Pro	UCG	Ser
nad4	1433	98.3554	CCG	Pro	CUG	Leu
nad4	1452	15.9681	UCC	Ser	UCU	Ser
nad4L	41	14.171	UCU	Ser	UUU	Phe
nad4L	110	24.8219	UCA	Ser	UUA	Leu
nad4L	179	22.2644	UCA	Ser	UUA	Leu
nad5	1183	29.1104	CUA	Leu	UUA	Leu
nad5	1490	99.8426	CCC	Pro	CUC	Leu
nad5	1494	30.3012	UUC	Phe	UUU	Phe
nad5	1550	99.7375	ACA	Thr	AUA	Ile
nad5	1567	66.6329	CUG	Leu	UUG	Leu
nad5	1580	99.9798	UCA	Ser	UUA	Leu
nad5	1589	99.8182	UCU	Ser	UUU	Phe
nad5	1665	83.1593	CUC	Leu	CUU	Leu
nad5	1859	99.8377	UCU	Ser	UUU	Phe
nad5	1895	100	UCA	Ser	UUA	Leu
nad5	1900	99.4959	CCA	Pro	UCA	Ser
nad5	1901	98.5113	CCA	Pro	CUA	Leu
nad5	1916	97.2525	UCU	Ser	UUU	Phe
nad5	1918	99.6364	CGU	Arg	UGU	Cys
nad5	2005	15.0974	CAA	Gln	UAA	stop codon
nad6	-45	14.9844	CCC	5' utr	UCC	5' utr
nad6	-3	25.5053	CCA	Pro	UCA	Ser
nad6	25	92.5088	CCU	Pro	UCU	Ser
nad6	26	92.4324	CCU	Pro	CUU	Leu
nad6	88	96.3727	CCC	Pro	UCC	Ser
nad6	89	96.0966	CCC	Pro	CUC	Leu
nad6	138	31.9317	CUC	Leu	CUU	Leu
nad6	146	86.9357	UCC	Ser	UUC	Phe
nad6	159	38.4606	UUC	Phe	UUU	Phe
nad6	161	90.7163	CCA	Pro	CUA	Leu
nad6	169	96.0469	CAU	His	UAU	Tyr
nad6	191	95.6045	UCA	Ser	UUA	Leu
nad6	196	16.5363	CUA	Leu	UUA	Leu
nad6	446	93.3067	UCC	Ser	UUC	Phe
nad6	569	95.2084	UCU	Ser	UUU	Phe
nad7	-7	9.93151	UUC	5' utr	UUU	5' utr
nad7	38	99.4077	UCG	Ser	UUG	Leu
nad7	44	99.7361	UCC	Ser	UUC	Phe
nad7	45	100	UCC	Ser	UCU	Ser
nad7	77	99.6757	UCA	Ser	UUA	Leu
nad7	83	99.7264	UCA	Ser	UUA	Leu
nad7	99	57.5394	AAC	Asn	AAU	Asn
nad7	137	99.629	UCA	Ser	UUA	Leu
nad7	209	99.9061	UCA	Ser	UUA	Leu
nad7	224	98.7947	ACG	Thr	AUG	Met
nad7	244	99.8994	CAU	His	UAU	Tyr
nad7	251	99.9171	UCA	Ser	UUA	Leu
nad7	255	34.4607	GCC	Ala	GCU	Ala
nad7	315	99.956	UUC	Phe	UUU	Phe
nad7	335	100	UCA	Ser	UUA	Leu
nad7	344	99.9856	UCA	Ser	UUA	Leu
nad7	353	99.9859	UCA	Ser	UUA	Leu
nad7	383	99.829	UCA	Ser	UUA	Leu
nad7	445	99.4452	CCG	Pro	UCG	Ser
nad7	533	96.2657	UCC	Ser	UUC	Phe
nad7	578	99.6711	UCA	Ser	UUA	Leu
nad7	679	99.2075	CCU	Pro	UCU	Ser
nad7	698	98.9691	UCG	Ser	UUG	Leu
nad7	724	99.9796	CAU	His	UAU	Tyr
nad7	734	98.2616	UCG	Ser	UUG	Leu
nad7	739	99.8092	CUU	Leu	UUU	Phe
nad7	769	99.8687	CGC	Arg	UGC	Cys
nad7	836	99.9299	CCU	Pro	CUU	Leu
nad7	926	99.8846	UCA	Ser	UUA	Leu
nad7	973	99.6212	CCU	Pro	UCU	Ser
nad7	1088	99.8379	UCA	Ser	UUA	Leu
nad7	1103	99.4163	UCU	Ser	UUU	Phe
nad7	1124	99.5387	CCA	Pro	CUA	Leu
nad9	14	89.8076	UCC	Ser	UUC	Phe
nad9	92	83.2509	UCU	Ser	UUU	Phe
nad9	111	15.1789	UAC	Tyr	UAU	Tyr
nad9	113	85.4539	CCA	Pro	CUA	Leu
nad9	167	91.184	UCG	Ser	UUG	Leu
nad9	190	81.1375	CAU	His	UAU	Tyr
nad9	223	85.4865	CAU	His	UAU	Tyr
nad9	298	92.1332	CCG	Pro	UCG	Ser
nad9	311	94.3098	CCA	Pro	CUA	Leu
nad9	328	90.5388	CGG	Arg	UGG	Trp
nad9	356	79.7203	UCU	Ser	UUU	Phe
nad9	368	91.2794	UCC	Ser	UUC	Phe
nad9	398	95.4718	UCA	Ser	UUA	Leu
rpl16	48	88.4726	CUC	Leu	CUU	Leu
rpl16	79	81.0757	CAG	Gln	UAG	stop codon
rpl16	93	84.8272	UGC	Cys	UGU	Cys
rpl16	184	88.303	CGC	Arg	UGC	Cys
rpl16	225	95.6031	GGC	Gly	GGU	Gly
rpl16	227	92.949	ACC	Thr	AUC	Ile
rpl16	228	38.7814	ACC	Thr	ACU	Thr
rpl16	287	73.9553	ACA	Thr	AUA	Ile
rpl16	355	77.7971	CUC	Leu	UUC	Phe
rpl16	444	62.406	UCC	Ser	UCU	Ser
rpl16	458	89.926	CCA	Pro	CUA	Leu
rpl16	524	87.6686	CCA	Pro	CUA	Leu
rpl16	530	97.8005	UCG	Ser	UUG	Leu
rps1	107	60.1997	UCC	Ser	UUC	Phe
rps1	377	74.2136	UCA	Ser	UUA	Leu
rps1	505	15.6508	CAA	Gln	UAA	stop codon
rps2A	200	68.7809	UCC	Ser	UUC	Phe
rps2A	449	54.563	GCA	Ala	GUA	Val
rps2A	514	51.1342	CCU	Pro	UCU	Ser
rps2A	541	50.1922	CGU	Arg	UGU	Cys
rps2A	548	58.115	UCG	Ser	UUG	Leu
rps2b	15	57.1364	GUC	Val	GUU	Val
rps2b	206	75.7163	UCC	Ser	UUC	Phe
rps2b	455	93.4897	GCA	Ala	GUA	Val
rps2b	510	10.7565	UCC	Ser	UCU	Ser
rps2b	526	8.66693	CCU	Pro	UCU	Ser
rps2b	550	81.2445	CGU	Arg	UGU	Cys
rps2b	557	95.3005	UCG	Ser	UUG	Leu
rps3	64	97.5793	CGG	Arg	UGG	Trp
rps3	69	79.255	UUC	Phe	UUU	Phe
rps3	92	99.8597	UCA	Ser	UUA	Leu
rps3	314	22.5519	CCG	Pro	CUG	Leu
rps3	497	32.4085	UCU	Ser	UUU	Phe
rps3	503	92.523	UCA	Ser	UUA	Leu
rps3	707	34.3434	UCG	Ser	UUG	Leu
rps3	878	24.1034	UCG	Ser	UUG	Leu
rps3	1019	69.9979	UCA	Ser	UUA	Leu
rps3	1066	19.7826	CGG	Arg	UGG	Trp
rps3	1576	98.1154	CCU	Pro	UCU	Ser
rps3	1607	97.0919	UCA	Ser	UUA	Leu
rps3	1621	98.9486	CGG	Arg	UGG	Trp
rps4	-9	49.1922	CAA	5' utr	UAA	5' utr
rps4	38	72.3752	CCA	Pro	CUA	Leu
rps4	49	88.0533	CGG	Arg	UGG	Trp
rps4	164	59.6093	UCA	Ser	UUA	Leu
rps4	278	87.5871	UCG	Ser	UUG	Leu
rps4	290	71.5423	CCG	Pro	CUG	Leu
rps4	335	83.578	CCG	Pro	CUG	Leu
rps4	482	66.0913	UCA	Ser	UUA	Leu
rps4	549	43.8463	UUC	Phe	UUU	Phe
rps4	870	16.7556	ACC	Thr	ACU	Thr
rps4	915	83.1661	AUC	Ile	AUU	Ile
rps4	944	54.9761	UCG	Ser	UUG	Leu
rps4	955	80.4382	CAU	His	UAU	Tyr
rps4	980	79.0556	UCU	Ser	UUU	Phe
rps4	1031	87.114	CCA	Pro	CUA	Leu
rps4	1040	84.9938	CCU	Pro	CUU	Leu
rps4	1045	77.9164	CGG	Arg	UGG	Trp
rps7	-114	30.8354	CCU	5' utr	UCU	5' utr
rps7	-68	64.0924	UCG	5' utr	UUG	5' utr
rps7	277	54.6468	CUU	Leu	UUU	Phe
rps7	332	77.3111	UCA	Ser	UUA	Leu
rps7	520	11.9928	CUU	Leu	UUU	Phe
rps12	71	75.9087	UCG	Ser	UUG	Leu
rps12	196	90.4567	CAC	His	UAC	Tyr
rps12	221	69.3772	UCG	Ser	UUG	Leu
rps12	269	70.0622	UCG	Ser	UUG	Leu
rps12	284	82.3973	UCC	Ser	UUC	Phe
rps12	289	40.0905	CGU	Arg	UGU	Cys
rps12_ct	418	95.1463	CAA	intron	UAA	intron
rps13	5	63.8381	UCA	Ser	UUA	Leu
rps13	26	79.2945	UCA	Ser	UUA	Leu
rps13	56	45.252	UCA	Ser	UUA	Leu
rps13	100	63.7268	CGU	Arg	UGU	Cys
rps13	256	60.9595	CGU	Arg	UGU	Cys
rps13	287	51.2341	UCG	Ser	UUG	Leu
