# Supplementary material for: Empty Pericarp21 encodes a novel PPR-DYW protein that is required for mitochondrial RNA editing at multiple sites, complexes I and V biogenesis, and seed development in maize
Source: PLoS Genet. 2019 Aug 2;15(8):e1008305. doi: 10.1371/journal.pgen.1008305 (PMC6693784; doi:10.1371/journal.pgen.1008305)
Supplement: S4 Dataset — (XLSX) [file pgen.1008305.s004.xlsx]

## Sheet: Sheet1
Dataset S4. The number of reads at six overlapped editing site (gene position) controlled by both EMP21 and EMP5 for each library. C: number of unedited reads, T: number of edited reads, emp5-4%: T/(T+C)% in emp5-4, emp5-4 emp21-1%: T/(T+C)% in emp5-4 emp21-1. The credible reads when QUAL ≥ 300.
		emp5-4					emp5-4 emp21-1
Gene	Position from ATG	C	T	T+C	emp5-4%	QUAL	C	T	T+C	emp5-4 emp21-1%	QUAL
rpl16	458	1038	2783	3821	72.8343	26309.8	2280	1212	3492	34.7079	9131.77
nad9	190	860	8118	8978	90.421	78829.4	3857	5120	8977	57.0346	44380.1
nad9	356	1570	9524	11094	85.8482	91648.4	5784	5170	10954	47.1974	42440.1
cox3	245	811	6754	7565	89.2796	78882.4	5084	1802	6886	26.169	15477.8
cox3	257	899	6661	7560	88.1085	76368.4	5181	1655	6836	24.2101	13615.1
rps12	71	690	1976	2666	74.1185	17777.4	1804	591	2395	24.6764	3618.77
