# Supplementary material for: Empty Pericarp21 encodes a novel PPR-DYW protein that is required for mitochondrial RNA editing at multiple sites, complexes I and V biogenesis, and seed development in maize
Source: PLoS Genet. 2019 Aug 2;15(8):e1008305. doi: 10.1371/journal.pgen.1008305 (PMC6693784; doi:10.1371/journal.pgen.1008305)
Supplement: S1 Table — The editing sites are marked by red arrows. (XLSX) [file pgen.1008305.s017.xlsx]

## Sheet: Sheet1
Supplemental Table 1. Alignment of the amino acid residues at position 6 and 1’ in each PPR motif of EMP21 with -4 to -14 bp upstream sequence of the 81 defective RNA editing sites based on the coding rules reported by Barkan et al. (2012) [65]. The editing sites are marked by red arrow.
6	N	N	N	G	S	N	V	T	S	L	T
1'	N	N	D	D	N	N	V	D	N	S	D				Editing site
	AG	C	U	G	A	C	AU	G	A	CU	G
	-14	-13	-12	-11	-10	-9	-8	-7	-6	-5	-4	-3	-2	-1	0
nad7-77	G	C	U	C	A	U	G	G	-	U	G	U	U	U	C	Abolished editing sites in emp21
atp1-1292	G	C	U	U	A	C	A	G	A	A	G	U	G	C	C
atp8-437	G	C	U	C	A	C	A	C	A	U	G	U	U	U	C
rps4-870	U	A	U	A	G	A	A	A	U	U	C	G	A	C	C
nad3-275	U	G	A	U	U	U	G	U	U	U	G	G	A	U	C
rpl16-458	C	A	C	G	G	G	A	C	A	A	A	U	C	C	C	Decreased editing sites in emp21 and emp5-1
nad9-190	U	U	U	G	C	G	G	A	G	U	G	G	A	U	C
nad9-356	A	G	U	A	U	G	G	G	A	U	A	U	G	U	C
cox3-245	U	G	U	A	C	A	A	U	U	A	G	G	A	C	C
cox3-257	A	C	C	U	C	G	A	U	A	U	G	G	U	U	C
rps12-71	C	C	G	U	A	C	U	C	G	A	G	C	U	U	C
nad2-1409	U	A	C	U	U	C	A	U	C	C	U	U	U	C	C	Decreased editing sites in emp21
nad3-44	U	U	U	A	G	U	G	A	U	C	A	G	U	C	C
nad3-61	U	A	G	U	U	U	C	U	U	U	G	A	U	U	C
nad3-62	A	G	U	U	U	C	U	U	U	G	A	U	U	U	C
nad3-80	C	G	G	U	G	U	U	C	C	U	U	U	U	U	C
nad3-137	C	U	A	C	G	A	A	U	G	U	G	G	U	U	C
nad3-146	U	G	G	U	U	C	C	G	A	U	C	C	C	U	C
nad3-190	G	A	U	U	U	U	A	U	C	C	G	G	U	U	C
nad3-208	U	U	U	A	U	U	U	A	U	U	A	U	C	C	C
nad3-209	U	U	A	U	U	U	A	U	U	A	U	C	C	U	C
nad3-215	U	A	U	U	A	U	C	U	U	U	G	A	C	C	C
nad3-230	G	G	A	A	G	U	C	A	C	C	U	U	U	U	C
nad3-247	U	U	C	C	U	U	G	G	G	C	A	G	U	A	C
nad3-251	U	U	G	G	G	C	A	G	U	A	U	C	U	C	C
nad3-317	U	U	U	G	A	U	G	A	U	U	G	G	A	U	C
nad3-344	G	A	A	A	A	G	G	G	G	U	G	C	T	U	C
nad3-349	G	G	G	G	U	G	C	U	U	U	G	G	A	U	C
nad4-156	A	C	U	U	U	U	U	G	U	A	U	C	C	C	C
nad6-25	C	C	G	U	U	U	U	G	U	C	G	A	G	C	C
nad6-146	A	G	G	U	C	U	U	G	A	C	U	U	C	U	C
nad6-159	U	U	C	G	C	U	A	U	G	A	U	C	U	U	C
nad6-161	C	G	C	U	A	U	G	A	U	C	U	U	U	C	C
nad6-446	U	U	A	U	A	C	C	U	A	C	U	A	U	U	C
nad6-569	A	A	A	U	G	C	C	U	U	G	G	A	U	U	C
cob-564	C	G	U	U	U	U	U	U	U	A	G	U	C	U	C
cox3-69	A	U	U	U	C	G	G	G	U	U	C	A	C	U	C
cox3-289	C	G	G	A	G	G	U	U	A	U	G	U	U	C	C
cox3-311	U	U	U	U	U	U	U	U	G	G	G	C	U	U	C
cox3-314	U	U	U	U	U	G	G	G	C	U	U	C	U	U	C
cox3-413	U	C	U	U	C	U	U	A	A	U	A	C	C	C	C
cox3-422	U	A	C	C	C	C	U	A	U	U	C	U	C	C	C
cox3-527	A	C	U	G	G	C	U	C	U	A	G	U	A	U	C
cox3-566	U	U	A	C	C	G	G	G	C	A	C	C	C	U	C
cox3-754	U	U	G	U	A	G	A	C	G	U	G	G	U	U	C
cox3-764	G	G	U	U	C	G	G	U	U	A	U	U	C	C	C
atp8-123	A	U	U	A	G	C	A	G	A	A	U	U	C	U	C
atp8-436	U	G	C	U	C	A	C	A	C	A	U	G	U	U	C
rps1-107	G	A	A	U	A	A	G	G	U	G	G	G	A	U	C
rps3-69	G	A	U	C	C	A	A	G	U	C	G	G	U	U	C
rps4-549	A	A	A	A	C	A	G	A	A	U	G	G	U	U	C
rps4-980	A	A	A	A	G	C	U	G	U	G	G	U	A	U	C
rps7-277	C	U	A	U	U	C	G	U	U	G	G	A	U	C	C
rps7-332	C	U	U	A	G	A	G	A	A	A	U	G	U	U	C
rps7--68	U	G	G	A	C	A	G	U	A	A	C	G	A	U	C
rps12-ct-418	U	A	U	A	U	G	U	C	C	A	A	G	G	U	C
rps13-256	U	A	A	U	U	U	C	U	A	U	U	U	C	U	C
rpl16-48	A	A	A	U	C	G	A	U	U	A	U	G	C	U	C
matR-1730	C	A	U	A	G	U	A	A	A	U	U	G	G	U	C
mttB-532	G	U	A	U	U	U	U	G	U	U	C	A	U	U	C
ccmB-137	U	U	U	U	U	C	A	U	G	U	C	A	U	U	C
ccmB-149	U	U	C	C	C	A	U	U	U	A	G	G	U	U	C
ccmB-193	C	U	C	C	C	G	A	A	C	C	U	U	U	U	C
ccmB-194	U	C	C	C	G	A	A	C	C	U	U	U	U	C	C
ccmB-304	U	U	A	U	U	C	A	A	A	U	A	A	G	U	C
ccmB-379	A	U	C	G	G	U	U	A	A	A	C	A	U	U	C
ccmB-611	G	G	U	C	U	C	G	A	U	U	A	G	U	U	C
ccmFC-160	C	U	A	U	C	U	C	U	U	U	A	U	U	C	C
ccmFC-543	A	U	A	G	A	A	A	G	A	A	G	G	G	U	C
ccmFC-906	A	U	U	U	A	U	A	A	A	C	C	G	U	C	C
ccmFC-966	G	C	C	G	A	C	C	U	G	U	U	G	C	C	C
ccmFC-1145	G	G	A	U	C	U	A	U	A	U	G	C	U	C	C
ccmFC-1219	U	U	A	U	U	U	U	U	A	G	U	A	U	U	C
ccmFC-1244	U	C	U	G	U	U	G	G	C	U	U	C	A	U	C
ccmFN-318	A	G	U	U	U	U	U	A	U	G	G	A	U	U	C
ccmFN-595	A	A	A	U	G	A	G	C	U	U	U	G	C	U	C
ccmFN-752	C	U	C	U	C	C	U	U	U	C	C	U	A	U	C
ccmFN-1342	G	A	A	G	U	U	G	G	U	G	G	G	C	U	C
ccmFN-1489	U	G	A	A	U	A	U	U	U	U	G	A	C	U	C
ccmFN-1493	U	A	U	U	U	U	G	A	C	U	C	U	U	C	C
ccmFN-1505	U	C	C	A	U	G	C	U	G	U	G	U	C	U	C
												Conserved
												Relatively conserved
												Non-conserved
