# Supplementary material for: Empty Pericarp21 encodes a novel PPR-DYW protein that is required for mitochondrial RNA editing at multiple sites, complexes I and V biogenesis, and seed development in maize
Source: PLoS Genet. 2019 Aug 2;15(8):e1008305. doi: 10.1371/journal.pgen.1008305 (PMC6693784; doi:10.1371/journal.pgen.1008305)
Supplement: S2 Table — (XLSX) [file pgen.1008305.s018.xlsx]

## Sheet: Sheet1
Supplemental Table 2. The affected editing sites in emp21 and emp5-1 and corresponding nucleotides in Arabidopsis. D: Defective editing site; N : No defective editing site; —: the site is not need to be edited in Arabidopsis.
	Zea mays		Arabidopsis thaliana		Mutants
					Zea mays		Arabidopsis thaliana
	Position	Nucleotides in gDNA	Position	Nucleotides in gDNA	emp21	emp5-1	morf1/rip8	morf3/rip3	morf4/rip4	morf5/rip5	morf6/rip6	morf7/rip7	morf8/rip1
atp1	1292	C	1292	C	D	N	N	N	N	N	N	N	D	Abolished editing sites in emp21
atp8	437	C	452	T	D	N	—	—	—	—	—	—	—
nad7	77	C	77	C	D	N	N	N	N	N	N	N	N
nad3	275	C	278	T	D	N	—	—	—	—	—	—	—
rps4	870	C	882	C	D	N	N	N	N	N	N	N	D
rpl16	458	C	440	C	D	D	N	N	N	N	N	N	D	Decrease editing sites in emp21 and emp5-1
nad9	190	C	190	C	D	D	N	N	N	N	N	N	D
nad9	356	C	356	T	D	D	—	—	—	—	—	—	—
cox3	245	C	245	C	D	D	N	N	N	N	N	N	D
cox3	257	C	257	C	D	D	D	N	N	N	N	N	D
rps12	71	C	71	T	D	D	—	—	—	—	—	—	—
nad2	1409	C	1442	T	D	N	—	—	—	—	—	—	—	Decrease editing sites in emp21
nad3	44	C	46	T	D	N	—	—	—	—	—	—	—
nad3	61	C	64	C	D	N	N	N	N	N	N	D	D
nad3	62	C	65	T	D	N	—	—	—	—	—	—	—
nad3	80	C	83	C	D	N	N	N	N	N	N	N	D
nad3	137	C	140	T	D	N	—	—	—	—	—	—	—
nad3	146	C	149	C	D	N	N	N	N	N	N	N	D
nad3	190	C	193	T	D	N	—	—	—	—	—	—	—
nad3	208	C	211	C	D	N	N	N	N	N	N	D	D
nad3	209	C	212	C	D	N	N	N	N	N	N	D	D
nad3	215	C	218	T	D	N	—	—	—	—	—	—	—
nad3	230	C	233	T	D	N	—	—	—	—	—	—	—
nad3	247	C	250	C	D	N	N	N	N	N	N	N	D
nad3	251	C	254	C	D	N	N	N	N	N	N	N	D
nad3	317	C	319	T	D	N	—	—	—	—	—	—	—
nad3	344	C	347	C	D	N	N	N	N	N	N	N	D
nad3	349	C	352	C	D	N	N	N	N	N	N	N	D
nad4	156	C	156	T	D	N	—	—	—	—	—	—	—
nad6	25	C	25	C	D	N	—	—	—	—	—	—	—
nad6	146	C	146	T	D	N	—	—	—	—	—	—	—
nad6	159	C	159	C	D	N	—	—	—	—	—	—	—
nad6	161	C	161	C	D	N	N	N	N	N	N	N	D
nad6	446	C	446	C	D	N	D	N	N	N	N	N	N
nad6	569	C	569	T	D	N	—	—	—	—	—	—	—
cob	564	C	564	T	D	N	—	—	—	—	—	—	—
cox3	69	C	69	C	D	N	—	—	—	—	—	—	—
cox3	289	C	289	T	D	N	—	—	—	—	—	—	—
cox3	311	C	311	C	D	N	N	N	N	N	N	N	D
cox3	314	C	314	C	D	N	N	D	N	N	N	N	D
cox3	413	C	413	C	D	N	N	N	N	N	N	N	D
cox3	422	C	422	C	D	N	N	N	N	N	N	N	D
cox3	527	C	527	T	D	N	—	—	—	—	—	—	—
cox3	566	C	566	T	D	N	—	—	—	—	—	—	—
cox3	754	C	754	T	D	N	—	—	—	—	—	—	—
cox3	764	C	764	T	D	N	—	—	—	—	—	—	—
matR	1730	C	1730	C	D	N	N	N	N	N	N	N	D
mttB	532	C	538	C	D	N	N	N	N	N	N	N	D
atp8	123	C	123	A	D	N	—	—	—	—	—	—	—
atp8	436	C	451	G	D	N	—	—	—	—	—	—	—
rps1	107	C	There are not this gene in Arabidopisis moitochonndria		D	N	—	—	—	—	—	—	—
rps3	69	C	69	C	D	N	—	—	—	—	—	—	—
rps4	549	C	598	C	D	N	—	—	—	—	—	—	—
rps4	980	C	992	C	D	N	N	N	N	N	N	N	D
rps7	-68	C	-68	T	D	N	—	—	—	—	—	—	—
rps7	277	C	277	C	D	N	—	—	—	—	—	—	—
rps7	332	C	332	C	D	N	N	N	N	N	N	N	D
rps12	196	C	196	C	N	D	N	N	N	N	N	N	D
rps12	221	C	221	C	N	D	N	N	N	N	N	N	D
rps12	269	C	269	C	N	D	N	N	N	N	N	N	D
rps12	284	C	284	C	N	D	N	N	N	N	N	N	D
rps12-ct	418	C	There are not these two genes in Arabidopisis moitochonndria		D	N	—	—	—	—	—	—	—
rps13	256	C			D	N	—	—	—	—	—	—	—
rpl16	48	C	30	C	D	N	—	—	—	—	—	—	—
ccmB	137	C	137	C	D	N	N	N	N	N	N	N	D
ccmB	149	C	149	C	D	N	N	N	N	N	N	N	D
ccmB	193	C	193	C	D	N	D	N	N	N	N	N	D
ccmB	194	C	194	C	D	N	D	N	N	N	N	N	D
ccmB	304	C	304	C	D	N	N	N	N	N	N	N	D
ccmB	379	C	379	C	D	N	D	N	N	N	N	N	D
ccmB	611	C	611	T	D	N	—	—	—	—	—	—	—
ccmFC	160	C	160	C	D	N	N	N	N	N	N	N	D
ccmFC	543	C	561	C	D	N	—	—	—	—	—	—	—
ccmFC	906	C	930	C	D	N	—	—	—	—	—	—	—
ccmFC	966	C	990	A	D	N	—	—	—	—	—	—	—
ccmFC	1145	C	1172	C	D	N	N	N	N	N	N	N	D
ccmFC	1219	C	1246	C	D	N	N	N	N	N	N	N	N
ccmFC	1244	C	1271	T	D	N	—	—	—	—	—	—	—
ccmFN	318	C	324	T	D	N	—	—	—	—	—	—	—
ccmFN	595	C	601	C	D	N	—	—	—	—	—	—	—
ccmFN	752	C	758	C	D	N	—	—	—	—	—	—	—
ccmFN	1342	C	193	T	D	N	—	—	—	—	—	—	—
ccmFN	1489	C	340	T	D	N	—	—	—	—	—	—	—
ccmFN	1493	C	344	C	D	N	N	N	N	N	N	N	D
ccmFN	1505	C	356	C	D	N	N	N	N	N	N	N	D
