# Supplementary material for: Empty Pericarp21 encodes a novel PPR-DYW protein that is required for mitochondrial RNA editing at multiple sites, complexes I and V biogenesis, and seed development in maize
Source: PLoS Genet. 2019 Aug 2;15(8):e1008305. doi: 10.1371/journal.pgen.1008305 (PMC6693784; doi:10.1371/journal.pgen.1008305)
Supplement: S3 Table — (XLSX) [file pgen.1008305.s019.xlsx]

## Sheet: Sheet1
Supplemental Table 3. Known editing PPR proteins and the defective editing sites in these mutants.
Genes	Subclass	Species	The number of affected sites	Sites	Subcellular localization	Reference
NUWA	P	Arabidopsis thaliana	223	223	Mitochondrion/Plastid	[75]
DYW2	DYW (atypical)	Arabidopsis thaliana	392	392	Mitochondrion/Plastid	[75,76]
MEF8	DYW (atypical)	Arabidopsis thaliana	38	38	Mitochondrion	[62]
Emp21	DYW	Zea mays	81	81	Mitochondrion	This study
PPME	P	Arabidopsis thaliana	2	nad1-898, 937	Mitochondrion	Reviewed in [75]
CLB19	E+	Arabidopsis thaliana	2	clpP-69942; rpoA-78691	Plastid	Reviewed in [75]
AEF1=MPR25	E+	Arabidopsis thaliana	1	atpF-12707	Plastid	Reviewed in [75]
OTP80	E+	Arabidopsis thaliana	1	rpl23-86055	Plastid	Reviewed in [75]
CRR21	E+	Arabidopsis thaliana	1	ndhD-116785	Plastid	Reviewed in [75]
MEF13	E+	Arabidopsis thaliana	8	nad5-1916, 1665; ccmFc-50,415; nad2-59; nad7-213; nad4-158; cox3-314	Mitochondrion	Reviewed in [75]
SLO2	E+	Arabidopsis thaliana	7	mttb-66,144,145; nad1-40; nad4L-110; nad7-739; nad1-2	Mitochondrion	Reviewed in [75]
GRS1	E+	Arabidopsis thaliana	4	nad6-103; rps4-377; nad4L-55; nad1-265	Mitochondrion	Reviewed in [75]
CWM1	E+	Arabidopsis thaliana	3	nad5-598; ccmC-463; ccmB-428	Mitochondrion	Reviewed in [75]
COD1	E+	Arabidopsis thaliana	3	cox2-698,253; nad4-1129	Mitochondrion	Reviewed in [75]
AHG11	E+	Arabidopsis thaliana	1	nad4-376	Mitochondrion	Reviewed in [75]
MEF21	E+	Arabidopsis thaliana	1	cox3-257	Mitochondrion	Reviewed in [75]
MEF25	E+	Arabidopsis thaliana	1	nad3-308	Mitochondrion	Reviewed in [75]
SLG1	E+	Arabidopsis thaliana	1	nad3-250	Mitochondrion	Reviewed in [75]
DEK36	E+	Zea mays	3	atp4-59; nad7-383; ccmFN-302	Mitochondrion	[60]
EMP9	E+	Zea mays	2	rps4-335; ccmB-43	Mitochondrion	[24]
CRR4	E	Arabidopsis thaliana	1	ndhD-1	Plastid	Reviewed in [75]
MEF32	E	Arabidopsis thaliana	3	nad1-571; ccmB-569; cox2-27	Mitochondrion	Reviewed in [75]
OTP87	E	Arabidopsis thaliana	2	atp1-1178; nad7-24	Mitochondrion	Reviewed in [75]
SLO1	E	Arabidopsis thaliana	2	nad4-449; nad9-328	Mitochondrion	Reviewed in [75]
MEF3	E	Arabidopsis thaliana	1	atp4-89	Mitochondrion	Reviewed in [75]
MEF9	E	Arabidopsis thaliana	1	nad7-200	Mitochondrion	Reviewed in [75]
MEF12	E	Arabidopsis thaliana	1	nad5-374	Mitochondrion	Reviewed in [75]
MEF18	E	Arabidopsis thaliana	1	nad4-1355	Mitochondrion	Reviewed in [75]
MEF19	E	Arabidopsis thaliana	1	ccmB-566	Mitochondrion	Reviewed in [75]
MEF20	E	Arabidopsis thaliana	1	rps4-226	Mitochondrion	Reviewed in [75]
OTP71	E	Arabidopsis thaliana	1	ccmFN2-176	Mitochondrion	Reviewed in [75]
OTP72	E	Arabidopsis thaliana	1	rpl16-440	Mitochondrion	Reviewed in [75]
SLO4	E	Arabidopsis thaliana	1	nad4-1033	Mitochondrion	Reviewed in [75]
DEK39	E	Zea mays	2	nad3-247, 275	Mitochondrion/Plastid	[88]
DEK10	E	Zea mays	3	nad3-61,62; cox2-550	Mitochondrion	[89]
Emp7	E	Zea mays	1	ccmFN-1553	Mitochondrion	[61]
Smk1	E	Zea mays	1	nad7-836	Mitochondrion	[67]
MPR25	E	Oryza sativa	1	nad5-1580	Mitochondrion	[19]
DYW1	DYW(atypical)	Arabidopsis thaliana	1	ndhD-1	Plastid	[31]
QED1	DYW	Arabidopsis thaliana	5	matK-2931; rpoB-23898; accD-58642; rps12-69553; ndhB-95608	Plastid	Reviewed in [75]
CRR22	DYW	Arabidopsis thaliana	3	rpoB-25779; ndhB-96419; ndhD-116281	Plastid	Reviewed in [75]
OTP82	DYW	Arabidopsis thaliana	2	ndhB-95644; ndhG-118858	Plastid	Reviewed in [75]
CRR28	DYW	Arabidopsis thaliana	2	ndhB-96698; ndhD-116290	Plastid	Reviewed in [75]
DOT4	DYW	Arabidopsis thaliana	1	rpoC1-21806	Plastid	Reviewed in [75]
YS1	DYW	Arabidopsis thaliana	1	rpoB-25992	Plastid	Reviewed in [75]
OTP86	DYW	Arabidopsis thaliana	1	rps14-37161	Plastid	Reviewed in [75]
RARE1	DYW	Arabidopsis thaliana	1	accD-57868	Plastid	Reviewed in [75]
LPA66	DYW	Arabidopsis thaliana	1	psbF-63985	Plastid	Reviewed in [75]
CREF3	DYW	Arabidopsis thaliana	1	psbE-64109	Plastid	Reviewed in [75]
CREF7	DYW	Arabidopsis thaliana	1	ndhB-95225	Plastid	Reviewed in [75]
ELI1	DYW	Arabidopsis thaliana	1	ndhB-95650	Plastid	Reviewed in [75]
OTP85	DYW	Arabidopsis thaliana	1	ndhD-116494	Plastid	Reviewed in [75]
AtECB2	DYW	Arabidopsis thaliana	1	accD-265	Plastid	[90]
Emb2261/ECD1	DYW	Arabidopsis thaliana	2	rps14-2; 149	Plastid	[35]
OTP84	DYW	Arabidopsis thaliana	3	psbZ-35800; ndhB-94999; ndhF-112349	Plastid	Reviewed in [75]
MEF11	DYW	Arabidopsis thaliana	3	cox3-422; nad4-124; ccmFN2-344	Mitochondrion	Reviewed in [75]
MEF7	DYW	Arabidopsis thaliana	4	ccb206-28; cob-325; nad2-1433; nad4L-41	Mitochondrion	Reviewed in [75]
MEF1	DYW	Arabidopsis thaliana	3	rps4-956; nad7-963; nad2-1160	Mitochondrion	Reviewed in [75]
MEF35	DYW	Arabidopsis thaliana	3	rpl16-209; cob-286; nad4-1373	Mitochondrion	Reviewed in [75]
MEF26	DYW	Arabidopsis thaliana	2	nad4-166; cox3-311	Mitochondrion	Reviewed in [75]
MEF29	DYW	Arabidopsis thaliana	2	nad5-1550; cob-908	Mitochondrion	Reviewed in [75]
REME1	DYW	Arabidopsis thaliana	2	nad2-558; orfX-552	Mitochondrion	Reviewed in [75]
REME2	DYW	Arabidopsis thaliana	2	rps3-1534; rps4-175	Mitochondrion	Reviewed in [75]
MEF10	DYW	Arabidopsis thaliana	1	nad2-842	Mitochondrion	Reviewed in [75]
MEF14	DYW	Arabidopsis thaliana	1	matR-1895	Mitochondrion	Reviewed in [75]
MEF22	DYW	Arabidopsis thaliana	1	nad3-149	Mitochondrion	Reviewed in [75]
PPR2263	DYW	Zea mays	2	nad5-1550; cob-908	Mitochondrion/Plastid	[70]
Emp5	DYW	Zea mays	10	rpl16-458; nad9-190; nad9-356; cox3-245; cox3-257; rps12-71; rps12-221; rps12-269; rps12-284	Mitochondrion	[18]
Emp18	DYW	Zea mays	2	atp6-635; cox2-449	Mitochondrion	[69]
PpPPR_45	DYW	Physcomitrella patens	2	rps4-2,-1	Plastid	[91]
PpPPR_56	DYW	Physcomitrella patens	2	nad3-230; nad4-272	Mitochondrion	[94]
PpPPR_77	DYW	Physcomitrella patens	2	cox2-370; cox3-733	Mitochondrion	[94]
PpPPR_65	DYW	Physcomitrella patens	2	ccmFC-103, 122	Mitochondrion	[92]
PpPPR_78	DYW	Physcomitrella patens	2	rps14-137; cox1-755	Mitochondrion	[93]
PpPPR_91	DYW	Physcomitrella patens	1	nad5-730	Mitochondrion	[94]
PpPPR_98	DYW	Physcomitrella patens	1	atp9-92	Mitochondrion	[92]
PpPPR_71	DYW	Physcomitrella patens	1	ccmFC-122	Mitochondrion	[95]
PpPPR_79	DYW	Physcomitrella patens	1	nad5-598	Mitochondrion	[93]
OGR1	DYW	Oryza sativa	7	nad4-401,416,433; nad2-1457; ccmC-458; cox2-167; cox3-572	Mitochondrion	[96]
PPS1	DYW	Oryza sativa	5	nad3-155, 172, 173, 190,191	Mitochondrion	[97]
OsPGL1	DYW	Oryza sativa	2	ccmFC-543; ndhD-878	Mitochondrion/Plastid	[36]

## Sheet: Reference
88. Li X, Gu W, Sun S, Chen Z, Chen J, et al. Defective Kernel 39 encodes a PPR protein required for seed development in maize. J Integr Plant Biol. 2018; 60: 45-64.
89. Qi W, Tian Z, Lu L, Chen X, Chen X, et al. Editing of mitochondrial transcripts nad3 and cox2 by Dek10 is essential for mitochondrial function and maize plant development. Genetics. 2017; 116.199331.
90. Yu QB, Jiang Y, Chong K, Yang ZN. AtECB2, a pentatricopeptide repeat protein, is required for chloroplast transcript accD RNA editing and early chloroplast biogenesis in Arabidopsis thaliana. Plant J. 2009; 59: 1011-1023.
91. Ichinose M, Uchida M, Sugita M. Identification of a pentatricopeptide repeat RNA editing factor in Physcomitrella patens chloroplasts. FEBS Lett. 2014; 588: 4060-4064.
92. Ichinose M, Sugita C, Yagi Y, Nakamura T, Sugita M. Two DYW subclass PPR proteins are involved in RNA editing of ccmFC and atp9 transcripts in the moss Physcomitrella patens: first complete set of PPR editing factors in plant mitochondria. Plant Cell Physiol. 2013; 54: 1907-1916.
93. Uchida M, Ohtani S, Ichinose M, Sugita C, Sugita M. The PPR-DYW proteins are required for RNA editing of rps14, cox1 and nad5 transcripts in Physcomitrella patens mitochondria. FEBS Lett. 2011; 585: 2367-2371.
94. Ohtani S, Ichinose M, Tasaki E, Aoki Y, Komura Y, et al. Targeted gene disruption identifies three PPR-DYW proteins involved in RNA editing for five editing sites of the moss mitochondrial transcripts. Plant Cell Physiol. 2010; 51: 1942-1949.
95. Tasaki E, Sugita M. The moss Physcomitrella patens, a model plant for the study of RNA editing in plant organelles. Plant Signal Behav. 2010; 5: 727-729.
96. Kim SR, Yang JI, Moon S, Ryu CH, An K, et al. Rice OGR1 encodes a pentatricopeptide repeat–DYW protein and is essential for RNA editing in mitochondria. Plant J. 2009; 59: 738-749.
97. Xiao H, Zhang Q, Qin X, Xu Y, Ni C, et al. Rice PPS1 encodes a DYW motif-containing pentatricopeptide repeat protein required for five consecutive RNA-editing sites of nad3 in mitochondria. New Phytol. 2018; 220: 878-892.
