# Supplementary material for: Empty Pericarp21 encodes a novel PPR-DYW protein that is required for mitochondrial RNA editing at multiple sites, complexes I and V biogenesis, and seed development in maize
Source: PLoS Genet. 2019 Aug 2;15(8):e1008305. doi: 10.1371/journal.pgen.1008305 (PMC6693784; doi:10.1371/journal.pgen.1008305)
Supplement: S4 Table — (XLSX) [file pgen.1008305.s020.xlsx]

## Sheet: Sheet1
Supplemental Table 4. Primers used for the study.
Primer name	Primer sequence(5’ to 3’) Sense	Use
Emp21-F1	TGGGTCAGGATGATACAGAACG	Genotyping
Emp21-R1	ATGAGGGTCCAATTCAATGACAC	Genotyping
Emp21-F2	GGCCTCTTCTCCCACATCTTC	RT-PCR for analyzing expression of Emp21 in WT and emp21.
Emp21-R2	TGACTGCGTTTGCTTCCACA	RT-PCR for analyzing expression of Emp21 in WT and emp21, and identify the transgenic Arabidopsis.
Emp21-F7	CACCAACTCGGGACTCAACG	qRT-PCR for analyzing relative expression of Emp21
Emp21-R7	ACAAGCTCCCGAGGCCATAC	qRT-PCR for analyzing relative expression of Emp21
Emp21-F3	CACCATGGCAAGTTCGGCGCTGAAG	Clone full length Emp21 (without stop codon) and Emp21N511 into pGWB5
Emp21-R4	CCAATAATCTCCACAGGAGCAT	Clone full length Emp21 (without stop codon) into pGWB5
Emp21-R3	TTTCCTCACGTTCTGTTCCC	Clone Emp21N511 into pGWB5
Emp21-F	CACCACTGGTCGCGTCAAGGAGG	Clone the Emp21 without signal peptide, PPR motifs, and PPR+E motifs into pGBKT7 and pGADT7
Emp21-R	TGTCACCAATAATCTCCACAGGAGC	Clone the Emp21 without signal peptide, and E+DYW motifs into pGBKT7 and pGADT7
Emp21-R14	TCAAGGTTGCACAGGCATTGACAG	Clone the PPR motifs of Emp21 into pGBKT7 and pGADT7
Emp21-F13	CACCGATGGGGTCATATGGAAGAC	Clone the E+DYW motifs of Emp21 into pGBKT7 and pGADT7
Emp21-R13	TCACCTGATCCTGGTCATCATTTC	Clone the PPR+E motifs of Emp21 into pGBKT7 and pGADT7
Emp21-F4	CGCGGATCCATGGCAAGTTCGGCGCTGAAG	Clone full length Emp21 (without stop codon) into PUC-SPYCE
Emp21-R16	GCGTCGACCCAATAATCTCCACAGGAGCAT	Clone full length Emp21 (without stop codon) into PUC-SPYCE
Emp5-F	CACCAACGCCTCTCTCTTCCTCCGCA	Clone the Emp5without signal peptide, and PPR+E motifs into pGBKT7 and pGADT7 and Genotyping
Emp5-R	TCACCAGTAACCGCCACAGGAA	Clone the Emp5without signal peptide into pGBKT7 and pGADT7 and Genotyping
Emp5-R7	TCATGGATGGGACTTGTCACCGG	Clone the PPR+E motifs of Emp5 into pGBKT7 and pGADT7
Emp5-F9	CCCATATGGATGCTGTGGTCTGGCGGTC	Clone the E+DYW motifs of Emp5into pGBKT7 and pGADT7
Emp5-R11	CGGGATCCTCACCAGTAACCGCCACAGGAA	Clone the E+DYW motifs, and of Emp5 into pGBKT7 and pGADT7
Emp5-F10	CCCATATGAACGCCTCTCTCTTCCTCCGCA	Clone the PPR motifs of Emp5 into pGBKT7 and pGADT7
Emp5-R10	CGGGATCCTCAGTCATGGAATGCTGAATCCC	Clone the PPR motifs of Emp5 into pGBKT7 and pGADT7
Emp5-F2	GTTGTTCCTGTCCAACTCGGTC	RT-PCR
Emp5-R2	ATCAACATCCCCTGACCTAGCA	RT-PCR
Emp5-F4	CGTGAAGAAAGAGCCTGGTC	RT-PCR
Emp5-R4	GTCTCTGAAGCGATGGAAGC	RT-PCR
Emp5-F14	CGGGATCCATGGAGGCCTTCTACCTCCAC	Clone full length Emp5 (without stop codon) into PUC-SPYCE
Emp5-R14	GGGGTACCCCAGTAACCGCCACAGGAAC	Clone full length Emp5 (without stop codon)into PUC-SPYCE
ZmMORF1-F2	CACCTTCCCTGCAATCGCCGTCGC	Clone the ZmMORF1 without signal peptide into pGBKT7 and pGADT7
ZmMORF1-R2	TCACGAAGACGCGGACTCGG	Clone the ZmMORF1 without signal peptide into pGBKT7 and pGADT7
ZmMORF3-F2	CGGAATTCAGGACCGCGTCGTCCGG	Clone the ZmMORF3 without signal peptide into pGBKT7 and pGADT7
ZmMORF3-R2	CGGGATCCTCAGTGCTGCTCCTGATTCT	Clone the ZmMORF3 without signal peptide into pGBKT7 and pGADT7
ZmMORF4-F2	CACCCGGCCTTGCCCGCTCGTTC	Clone the ZmMORF4 without signal peptide into pGBKT7 and pGADT7
ZmMORF4-R2	TCATACCTGCCAGTTTCCTTGTC	Clone the ZmMORF4 without signal peptide into pGBKT7 and pGADT7
ZmMORF5-F2	CACCGTGTTGCGCCCGGCTGTTGT	Clone the ZmMORF5 without signal peptide into pGBKT7 and pGADT7
ZmMORF5-R2	TCATCGCTGGTTCTCCCTCCTG	Clone the ZmMORF5 without signal peptide into pGBKT7 and pGADT7
ZmMORF6-F2	CACCCCGGAGCAGTCGCTGCTG	Clone the ZmMORF6 without signal peptide into pGBKT7 and pGADT7
ZmMORF6-R2	TCATCGCTGGTTCTCCCTCC	Clone the ZmMORF6 without signal peptide into pGBKT7 and pGADT7
ZmMORF8-F2	CGGAATTCGTGCGGTGCTTCGCGACCCA	Clone the ZmMORF8 without signal peptide into pGBKT7 and pGADT7
ZmMORF8-R2	CGGGATCCTCACTGGAAGTTGGAGTTGC	Clone the ZmMORF8 without signal peptide and the fragment of ZmMORF8 (685-1233bp) into pGBKT7 and pGADT7
ZmMORF8-F14	CGGGATCCATGGCGTCGGCGTCGCGTGC	Clone full length ZmMORF8 (without stop codon) and a truncated version of ZmMORF8, encoding a truncated ZmMORF8ΔMORF with deleted MORF motif, into PUC-SPYNE
ZmMORF8-R14	GGGGTACCCTGGAAGTTGGAGTTGCCTCCTTG	Clone full length ZmMORF8 (without stop codon) and a truncated version of ZmMORF8, encoding a truncated ZmMORF8ΔMORF with deleted MORF motif, into PUC-SPYNE
ZmMORF8-F18	CCCATATGGAGAACATGCAAAACTACCA	Clone the fragment of ZmMORF8 (685-1233bp) into pGBKT7 and pGADT7
ZmMORF8-F19	CGACCCAGCCGGCGACGGAGAACATGCAAAACTA	Clone the truncated version of ZmMORF8, encoding a truncated ZmMORF8ΔMORF with deleted MORF motif, using funsion PCR
ZmMORF8-R19	TAGTTTTGCATGTTCTCCGTCGCCGGCTGGGTCG	Clone the truncated version of ZmMORF8, encoding a truncated ZmMORF8ΔMORF with deleted MORF motif, using funsion PCR
TIR8a	CGCCTCCATTTCGTCGAATCCCCTS	Genotyping
TIR8b	CGCCTCCATTTCGTCGAATCCSCTT	Genotyping
TIR8c	SGCCTCCATTTCGTCGAATCCCKT	Genotyping
TIR8d	CGCCTCCATTTCGTCGAATCACCTC	Genotyping
ZmActin-F1	ATGGTCAAGGCCGGTTTCG	Reference gene in maize
ZmActin-R1	TCAGGATGCCTCTCTTGGCC	Reference gene in maize
GFP-R	GGTCTTGTAGTTGCCGTCGT	Identify the transgenic Arabidopsis
nad1-F1	GGCCCGATCATGAGTGAATA	Gene amplification and sequencing in RNA editing analysis
nad1-R1	GCCCCCTTCAGAAGAAACTT	Gene amplification and sequencing in RNA editing analysis
nad2-F1	GACGGAGGAGAGGAAATGAA	Gene amplification and sequencing in RNA editing analysis
nad2-R1	GCAGTCCACCCTTTCTTTGA	Gene amplification and sequencing in RNA editing analysis
nad3-F1	CTTTCCTATGTCCTTCCCCC	Gene amplification and sequencing in RNA editing analysis
nad3-R1	GAGGAGAGCGAGAGAACGAA	Gene amplification and sequencing in RNA editing analysis
nad4-F1	CAGTCACCCGGAGAAGATTT	Gene amplification and sequencing in RNA editing analysis
nad4-R1	TAATTTGGCGCCTGATTGAC	Gene amplification and sequencing in RNA editing analysis
nad4-F2	TTCTCCAAACAGGAACCACC	Gene sequencing in RNA editing analysis
nad4L-F1	CTGACATTCCATGTTTCCGA	Gene amplification and sequencing in RNA editing analysis
nad4L-R1	GAAGAGAACGAAAGGAGAACAGA	Gene amplification and sequencing in RNA editing analysis
nad5-F1	CGCTCGAACATTGTCTGATT	Gene amplification and sequencing in RNA editing analysis
nad5-R1	GTCCTGGCAAGCTCCTACAG	Gene amplification and sequencing in RNA editing analysis
nad5-F2	GGTTTACACGACTTCAGGCG	Gene sequencing in RNA editing analysis
nad5-R2	GAGCAGCAAACTCGGATTCG	Gene sequencing in RNA editing analysis
nad6-F1	TGGAAAAACCAAACCCACAT	Gene amplification and sequencing in RNA editing analysis
nad6-R1	CAAGTTCCCTTGGCGTAGTC	Gene amplification and sequencing in RNA editing analysis
nad7-F1	GTTTTGGCTCGCAATAAAGC	Gene amplification and sequencing in RNA editing analysis
nad7-R1	CAGGTGGGACAAGCTCTAGG	Gene amplification and sequencing in RNA editing analysis
nad9-F1	AGCAAGAAGCGGAACAAAAA	Gene amplification and sequencing in RNA editing analysis
nad9-R1	TATTGATTTGTCCCCTCCCC	Gene amplification and sequencing in RNA editing analysis
cob-F1	ATCAAGGCAAGGGGGTAAAT	Gene amplification and sequencing in RNA editing analysis
cob-R1	GGTGTGATCAGTCTCATCCG	Gene amplification and sequencing in RNA editing analysis
cob-F2	TGTTTGGTGTCTCGGAGTTGT	Gene sequencing in RNA editing analysis
cox1-F1	GGCCCCTCTCTGATAAGGTT	Gene amplification and sequencing in RNA editing analysis
cox1-R1	GTTAAGGCAAAGCCCAAACA	Gene amplification and sequencing in RNA editing analysis
cox2-F1	GTCCTACTTCTGGTGCTGCC	Gene amplification and sequencing in RNA editing analysis
cox2-R1	GAGAATTGCATTTCCGCTTC	Gene amplification and sequencing in RNA editing analysis
cox3-F1	TCAATCCACTTATTCGTTCCC	Gene amplification and sequencing in RNA editing analysis
cox3-R1	GTTTACATACAACCGGGGCA	Gene amplification and sequencing in RNA editing analysis
atp1-F1	CGTTGCTGGTGAAGAAGCAT	Gene amplification and sequencing in RNA editing analysis
atp1-R1	AAAAGCGGATTTATCCATCG	Gene amplification and sequencing in RNA editing analysis
atp1-R2	ACCGCAGACTTGTTTCATAGC	Gene sequencing in RNA editing analysis
atp4-F1	AGCCACGTGCTCTAATCCTC	Gene amplification and sequencing in RNA editing analysis
atp4-R1	TCCCTTTCTCTTGGAGCAGA	Gene amplification and sequencing in RNA editing analysis
atp6-F1	CCAAGTCTCTTTTGGGAGCA	Gene amplification and sequencing in RNA editing analysis
atp6-R1	GGCTCCTCGTTTTTATGCAA	Gene amplification and sequencing in RNA editing analysis
atp8-F1	GGCAAGGATCCTCAGTCCTA	Gene amplification and sequencing in RNA editing analysis
atp8-R1	GAGGGTTGGTTTGATTGGAA	Gene amplification and sequencing in RNA editing analysis
atp9-F1	AGGGGCCTCGTCATCTCTAT	Gene amplification and sequencing in RNA editing analysis
atp9-R1	TAGTTGCGAAGGAAAAGCGT	Gene amplification and sequencing in RNA editing analysis
rps1-F1	AAGGTGGGCTTCGGATTATT	Gene amplification and sequencing in RNA editing analysis
rps1-R1	TCTTCAGTTTTACGCTTACGCT	Gene amplification and sequencing in RNA editing analysis
rps2A-F1	CAGGAAAGATATTTGCCCCA	Gene amplification and sequencing in RNA editing analysis
rps2A-R1	CCTGTATCTCCGGAAACGAA	Gene amplification and sequencing in RNA editing analysis
rps2B-F1	TCCATGGACCCACGTAAAAT	Gene amplification and sequencing in RNA editing analysis
rps2B-R1	GGCCCCTCTCTGATAAGGAA	Gene amplification and sequencing in RNA editing analysis
rps3-F1	GCAGAAAGGGGCAAAAGTAA	Gene amplification and sequencing in RNA editing analysis
rps3-R1	TCGCGACCCCTACTACATCT	Gene amplification and sequencing in RNA editing analysis
rps3-F2	TCAAGCATCCGAAATACGCC	Gene sequencing in RNA editing analysis
rps4-F1	AGAGTTGGGTTCGATTCCCT	Gene amplification and sequencing in RNA editing analysis
rps4-R1	AGCGACTAGGCCGATCTTTT	Gene amplification and sequencing in RNA editing analysis
rps7-F1	TTCGTTGGAAAAACCTACGC	Gene amplification and sequencing in RNA editing analysis
rps7-R1	ATGAGGAAGGCCGATTTTCT	Gene amplification and sequencing in RNA editing analysis
rps7-ct-F1	TTGAACCTCTTTCACGCTCA	Gene amplification and sequencing in RNA editing analysis
rps7-ct-R1	TTCCGATCGAGATGTATGGA	Gene amplification and sequencing in RNA editing analysis
rps12-F1	CTAGCTGCTTCCATATCGCC	Gene amplification and sequencing in RNA editing analysis
rps12-R1	CGGATCGGGAGTAACCACTA	Gene amplification and sequencing in RNA editing analysis
rps12-ct-F1	TGTACGGTTCTGTAGAGGGACA	Gene amplification and sequencing in RNA editing analysis
rps12-ct-R1	TCCGTTTTCTTTTTATAAGGGC	Gene amplification and sequencing in RNA editing analysis
rps13-F1	TCATGATGATTAAGGGAAGAGTGA	Gene amplification and sequencing in RNA editing analysis
rps13-R1	TTGAATTGAACAGTGTGATTGAT	Gene amplification and sequencing in RNA editing analysis
rpl16-F1	GGTTTTTCCCCACTAACCAA	Gene amplification and sequencing in RNA editing analysis
rpl16-R1	GGGTGCGGAAATAGCTAGAA	Gene amplification and sequencing in RNA editing analysis
ccmB-F1	AGCCGTCGAAGTGAATGAAT	Gene amplification and sequencing in RNA editing analysis
ccmB-R1	AACGGCTTTTCCATGACTTG	Gene amplification and sequencing in RNA editing analysis
ccmB-F2	CTTTCCTCCCGAACCTTTTC	Gene sequencing in RNA editing analysis
ccmB-R2	GAAAAGGTTCGGGAGGAAAG	Gene sequencing in RNA editing analysis
ccmC-F1	ACTTGCAAGGCAAGGAAAAA	Gene amplification and sequencing in RNA editing analysis
ccmC-R1	CCATGGATGCTTTAGCGAGT	Gene amplification and sequencing in RNA editing analysis
ccmFC-F1	GAGAAGCTCAAATCGAACGG	Gene amplification and sequencing in RNA editing analysis
ccmFC-R1	CGCAGCCACTATTTTGACTC	Gene amplification and sequencing in RNA editing analysis
ccmFN-F1	TGAAGATTGTAAGGCGTTTCC	Gene amplification and sequencing in RNA editing analysis
ccmFN-R1	GGATCATCCTGTGGTTACCG	Gene amplification and sequencing in RNA editing analysis
ccmFN-F2	GAACAGCAGATTGACGGAGC	Gene sequencing in RNA editing analysis
Mat-r-F1	AACGCCTGTTCGCTAAAATC	Gene amplification and sequencing in RNA editing analysis
Mat-r-R1	AGGCTTTGCTCCCCTTTTT	Gene amplification and sequencing in RNA editing analysis
Mat-r-F2	CCAAGACAACAGAGCCCTCA	Gene sequencing in RNA editing analysis
Mat-r-R2	ACTATGTCTCTGTCGCTGACG	Gene sequencing in RNA editing analysis
mttB(orfX)-F1	TTGGTTTAGAATTGCTCGGG	Gene amplification and sequencing in RNA editing analysis
mttB(orfX)-R1	AGGGGGAACCCTACCGAC	Gene amplification and sequencing in RNA editing analysis
